# Supplementary material for: Identification and Quantification of S-Sulfenylation Proteome of Mycobacterium tuberculosis under Oxidative Stress
Source: Microbiol Spectr. 2023 Mar 21;11(2):e03386-22. doi: 10.1128/spectrum.03386-22 (PMC10101118; doi:10.1128/spectrum.03386-22)
Supplement: Supplemental file 2 — Table S1. Download spectrum.03386-22-s0002.xlsx, XLSX file, 0.03 MB [file spectrum.03386-22-s0002.xlsx]

## Sheet: Sheet1
Table S1 Total cysteine modified proteins with significantly different levels under H2O2 pressure (p<0.05). R, stressed group; C, control group.
Protein FDR Confidence: Combined	Accession	Description	Exp. q-value: Combined	Abundance Ratio: (50) / (0)	Abundance Ratio (log2): (50) / (0)	Abundance Ratio P-Value: (50) / (0)																			Modifications
High	P71875	3-ketosteroid-9-alpha-monooxygenase, oxygenase component OS=Mycobacterium tuberculosis (strain ATCC 25618 / H37Rv) OX=83332 GN=kshA PE=1 SV=2	0	1.075	0.1	0.00191532
High	O06582	2-methylcitrate dehydratase OS=Mycobacterium tuberculosis (strain ATCC 25618 / H37Rv) OX=83332 GN=prpD PE=1 SV=1	0	0.96	-0.06	0.0301708
High	Q50584	Probable methyltransferase OS=Mycobacterium tuberculosis (strain ATCC 25618 / H37Rv) OX=83332 GN=Rv1523 PE=1 SV=2	0	0.925	-0.11	0.0381582
High	P71846	Possible electron transfer protein FdxB OS=Mycobacterium tuberculosis (strain ATCC 25618 / H37Rv) OX=83332 GN=fdxB PE=1 SV=3	0	0.873	-0.2	0.00257665
High	P9WHI5	DNA repair protein RecO OS=Mycobacterium tuberculosis (strain ATCC 25618 / H37Rv) OX=83332 GN=recO PE=3 SV=1	0	0.882	-0.18	0.0366234
High	P9WMN1	ATP phosphoribosyltransferase OS=Mycobacterium tuberculosis (strain ATCC 25618 / H37Rv) OX=83332 GN=hisG PE=1 SV=1	0	1.051	0.07	0.018426
High	P9WIY1	Putative 8-oxo-dGTP diphosphatase 2 OS=Mycobacterium tuberculosis (strain ATCC 25618 / H37Rv) OX=83332 GN=mutT2 PE=1 SV=1	0	1.237	0.31	0.0157627
High	P9WK61	Lipoprotein LpqH OS=Mycobacterium tuberculosis (strain ATCC 25618 / H37Rv) OX=83332 GN=lpqH PE=1 SV=1	0	1.224	0.29	0.0164474
High	P9WKD5	Polyphenol oxidase OS=Mycobacterium tuberculosis (strain ATCC 25618 / H37Rv) OX=83332 GN=Rv2149c PE=1 SV=1	0	0.914	-0.13	0.0372852
High	P9WNX5	Aspartate-semialdehyde dehydrogenase OS=Mycobacterium tuberculosis (strain ATCC 25618 / H37Rv) OX=83332 GN=asd PE=1 SV=1	0	0.868	-0.2	0.0165378
High	P9WJN3	1D-myo-inositol 2-acetamido-2-deoxy-alpha-D-glucopyranoside deacetylase OS=Mycobacterium tuberculosis (strain ATCC 25618 / H37Rv) OX=83332 GN=mshB PE=1 SV=1	0	0.923	-0.12	0.0193159
High	P9WK93	Prolipoprotein diacylglyceryl transferase OS=Mycobacterium tuberculosis (strain ATCC 25618 / H37Rv) OX=83332 GN=lgt PE=1 SV=1	0	1.088	0.12	0.0324667
High	O33336	Phosphopantetheinyl transferase PptT (CoA:APO-[ACP]pantetheinephosphotransferase) (CoA:APO-[acyl-carrier protein]pantetheinephosphotransferase) OS=Mycobacterium tuberculosis (strain ATCC 25618 / H37Rv) OX=83332 GN=pptT PE=1 SV=1	0	0.956	-0.07	0.0119322
High	I6Y340	Double hotdog hydratase OS=Mycobacterium tuberculosis (strain ATCC 25618 / H37Rv) OX=83332 GN=Rv0216 PE=1 SV=1	0	1.096	0.13	0.00206292
High	P9WNR7	ESX-1 secretion system ATPase EccB1 OS=Mycobacterium tuberculosis (strain ATCC 25618 / H37Rv) OX=83332 GN=eccB1 PE=1 SV=1	0	1.108	0.15	0.0261235
High	P9WPU1	Copper-exporting P-type ATPase OS=Mycobacterium tuberculosis (strain ATCC 25618 / H37Rv) OX=83332 GN=ctpA PE=1 SV=1	0	0.799	-0.32	0.0045467
High	O53612	Possible transcriptional regulatory protein (Possibly TetR-family) OS=Mycobacterium tuberculosis (strain ATCC 25618 / H37Rv) OX=83332 GN=Rv0067c PE=1 SV=1	0.001	1.409	0.5	0.00812828
High	O53498	Cobalamin biosynthesis protein CobN OS=Mycobacterium tuberculosis (strain ATCC 25618 / H37Rv) OX=83332 GN=cobN PE=1 SV=4	0	1.12	0.16	0.0150375
High	O86361	Probable acetyl-CoA acyltransferase FadA2 (3-ketoacyl-CoA thiolase) (Beta-ketothiolase) OS=Mycobacterium tuberculosis (strain ATCC 25618 / H37Rv) OX=83332 GN=fadA2 PE=1 SV=1	0	0.637	-0.65	0.00622899
High	P9WQG9	Aminoglycoside 2'-N-acetyltransferase OS=Mycobacterium tuberculosis (strain ATCC 25618 / H37Rv) OX=83332 GN=aac PE=1 SV=1	0	1.107	0.15	0.0177838
High	P9WFQ5	UPF0039 protein Rv2851c OS=Mycobacterium tuberculosis (strain ATCC 25618 / H37Rv) OX=83332 GN=Rv2851c PE=1 SV=1	0	0.94	-0.09	0.0144521
High	P9WQ05	Arginine deiminase OS=Mycobacterium tuberculosis (strain ATCC 25618 / H37Rv) OX=83332 GN=arcA PE=1 SV=1	0	1.08	0.11	0.0100577
High	O05784	Possible alkyldihydroxyacetonephosphate synthase AgpS (Alkyl-DHAP synthase) (Alkylglycerone-phosphate synthase) OS=Mycobacterium tuberculosis (strain ATCC 25618 / H37Rv) OX=83332 GN=agpS PE=1 SV=1	0	0.898	-0.15	0.00920564
High	P9WN75	Probable glycerol-3-phosphate dehydrogenase 2 [NAD(P)+] OS=Mycobacterium tuberculosis (strain ATCC 25618 / H37Rv) OX=83332 GN=gpsA2 PE=1 SV=1	0	0.926	-0.11	0.00274325
High	O05855	Probable ATP-dependent RNA helicase RhlE OS=Mycobacterium tuberculosis (strain ATCC 25618 / H37Rv) OX=83332 GN=rhlE PE=1 SV=1	0	0.947	-0.08	0.0275586
High	O53489	Probable lipoprotein LppI OS=Mycobacterium tuberculosis (strain ATCC 25618 / H37Rv) OX=83332 GN=lppI PE=1 SV=1	0	1.175	0.23	0.0151073
High	P9WMP3	Porphobilinogen deaminase OS=Mycobacterium tuberculosis (strain ATCC 25618 / H37Rv) OX=83332 GN=hemC PE=1 SV=1	0	1.134	0.18	0.0130625
High	P9WQE3	Phthiocerol synthesis polyketide synthase type I PpsD OS=Mycobacterium tuberculosis (strain ATCC 25618 / H37Rv) OX=83332 GN=ppsD PE=1 SV=1	0	0.937	-0.09	0.0254503
High	P9WLH3	Uncharacterized protein Rv2229c OS=Mycobacterium tuberculosis (strain ATCC 25618 / H37Rv) OX=83332 GN=Rv2229c PE=1 SV=1	0	0.932	-0.1	0.00289883
High	P9WHK1	Putative phosphoribosyl transferase Rv0571c OS=Mycobacterium tuberculosis (strain ATCC 25618 / H37Rv) OX=83332 GN=Rv0571c PE=1 SV=1	0	0.974	-0.04	0.0318328
High	P9WQ97	Putative amidase AmiB2 OS=Mycobacterium tuberculosis (strain ATCC 25618 / H37Rv) OX=83332 GN=amiB2 PE=1 SV=1	0	0.883	-0.18	0.0232375
High	P9WFE3	Urease accessory protein UreG OS=Mycobacterium tuberculosis (strain ATCC 25618 / H37Rv) OX=83332 GN=ureG PE=1 SV=1	0	0.941	-0.09	0.0336055
High	P9WNR3	ESX-3 secretion system ATPase EccB3 OS=Mycobacterium tuberculosis (strain ATCC 25618 / H37Rv) OX=83332 GN=eccB3 PE=1 SV=1	0	1.126	0.17	0.0261013
High	P9WQE5	Phthiocerol synthesis polyketide synthase type I PpsB OS=Mycobacterium tuberculosis (strain ATCC 25618 / H37Rv) OX=83332 GN=ppsB PE=1 SV=1	0	0.931	-0.1	0.0340477
High	O53764	Probable methyltransferase/methylase OS=Mycobacterium tuberculosis (strain ATCC 25618 / H37Rv) OX=83332 GN=Rv0567 PE=1 SV=3	0	0.938	-0.09	0.0433362
High	P9WMM7	Phosphoribosyl-AMP cyclohydrolase OS=Mycobacterium tuberculosis (strain ATCC 25618 / H37Rv) OX=83332 GN=hisI PE=1 SV=1	0	0.802	-0.32	0.0371773
High	O06279	Conserved hypothetical alanine and leucine rich protein OS=Mycobacterium tuberculosis (strain ATCC 25618 / H37Rv) OX=83332 GN=Rv3603c PE=1 SV=1	0	0.936	-0.1	0.0427749
High	P9WN35	Anthranilate synthase component 2 OS=Mycobacterium tuberculosis (strain ATCC 25618 / H37Rv) OX=83332 GN=trpG PE=1 SV=1	0	0.848	-0.24	0.0121541
High	P9WH71	Ribonucleoside-diphosphate reductase subunit beta nrdF2 OS=Mycobacterium tuberculosis (strain ATCC 25618 / H37Rv) OX=83332 GN=nrdF2 PE=1 SV=1	0	1.096	0.13	0.0258669
High	P9WFX9	Tryptophan synthase beta chain OS=Mycobacterium tuberculosis (strain ATCC 25618 / H37Rv) OX=83332 GN=trpB PE=1 SV=1	0	1.115	0.16	0.0076109
High	P9WN43	Glucose-1-phosphate adenylyltransferase OS=Mycobacterium tuberculosis (strain ATCC 25618 / H37Rv) OX=83332 GN=glgC PE=1 SV=1	0	1.154	0.21	0.0298342
High	O53500	Uncharacterized protein Rv2102 OS=Mycobacterium tuberculosis (strain ATCC 25618 / H37Rv) OX=83332 GN=Rv2102 PE=1 SV=4	0	0.783	-0.35	0.00639835
High	P9WPI1	ESX-5 secretion system protein EccA5 OS=Mycobacterium tuberculosis (strain ATCC 25618 / H37Rv) OX=83332 GN=eccA5 PE=1 SV=1	0	1.071	0.1	0.00462493
High	I6Y8I5	Formylglycine-generating enzyme OS=Mycobacterium tuberculosis (strain ATCC 25618 / H37Rv) OX=83332 GN=Rv0712 PE=1 SV=1	0	0.609	-0.72	0.0022349
High	P95234	Possible molybdopterin biosynthesis protein MoeW OS=Mycobacterium tuberculosis (strain ATCC 25618 / H37Rv) OX=83332 GN=moeW PE=1 SV=1	0	0.932	-0.1	0.00978093
High	P9WGY7	DNA-directed RNA polymerase subunit beta' OS=Mycobacterium tuberculosis (strain ATCC 25618 / H37Rv) OX=83332 GN=rpoC PE=1 SV=1	0	0.909	-0.14	0.0407311
High	P9WIV5	NADH-quinone oxidoreductase subunit E OS=Mycobacterium tuberculosis (strain ATCC 25618 / H37Rv) OX=83332 GN=nuoE PE=1 SV=1	0	1.154	0.21	0.047074
High	O53462	Uncharacterized protein OS=Mycobacterium tuberculosis (strain ATCC 25618 / H37Rv) OX=83332 GN=Rv2016 PE=1 SV=1	0	0.849	-0.24	0.0424454
High	Q79FX6	Cyclopropane mycolic acid synthase MmaA2 OS=Mycobacterium tuberculosis (strain ATCC 25618 / H37Rv) OX=83332 GN=mmaA2 PE=1 SV=1	0	0.892	-0.16	0.00515698
High	L7N655	Probable aminopeptidase N PepN (Lysyl aminopeptidase) (LYS-AP) (Alanine aminopeptidase) OS=Mycobacterium tuberculosis (strain ATCC 25618 / H37Rv) OX=83332 GN=pepN PE=1 SV=1	0	1.123	0.17	0.00282496
High	P95188	Probable pyruvate formate lyase activating protein PflA (Formate acetyltransferase activating enzyme) ([pyruvate formate-lyase] activating enzyme) OS=Mycobacterium tuberculosis (strain ATCC 25618 / H37Rv) OX=83332 GN=pflA PE=4 SV=2	0	0.878	-0.19	0.000145383
High	P9WKI3	Uncharacterized oxidoreductase Rv1843c OS=Mycobacterium tuberculosis (strain ATCC 25618 / H37Rv) OX=83332 GN=guaB1 PE=1 SV=1	0	1.142	0.19	0.0299203
High	P9WHJ3	Protein RecA OS=Mycobacterium tuberculosis (strain ATCC 25618 / H37Rv) OX=83332 GN=recA PE=1 SV=1	0	0.942	-0.09	0.0294187
High	O53670	Probable succinate dehydrogenase [iron-sulfur subunit] (Succinic dehydrogenase) OS=Mycobacterium tuberculosis (strain ATCC 25618 / H37Rv) OX=83332 GN=Rv0248c PE=1 SV=1	0	1.057	0.08	0.0385364
High	P9WPJ7	Beta-carbonic anhydrase 1 OS=Mycobacterium tuberculosis (strain ATCC 25618 / H37Rv) OX=83332 GN=mtcA1 PE=1 SV=1	0	1.201	0.26	0.0437637
High	O05592	Uncharacterized protein OS=Mycobacterium tuberculosis (strain ATCC 25618 / H37Rv) OX=83332 GN=Rv1006 PE=1 SV=1	0	1.176	0.23	0.00438009
High	P9WKW3	Uncharacterized protein Rv0441c OS=Mycobacterium tuberculosis (strain ATCC 25618 / H37Rv) OX=83332 GN=Rv0441c PE=1 SV=1	0	0.75	-0.42	0.0218221
High	P95228	Probable acyl-CoA dehydrogenase FadE6 OS=Mycobacterium tuberculosis (strain ATCC 25618 / H37Rv) OX=83332 GN=fadE6 PE=1 SV=1	0	1.101	0.14	0.0242271
High	P9WK23	4-alpha-glucanotransferase OS=Mycobacterium tuberculosis (strain ATCC 25618 / H37Rv) OX=83332 GN=malQ PE=1 SV=1	0	0.901	-0.15	0.0342156
High	P9WKT9	Uncharacterized protein Rv0499 OS=Mycobacterium tuberculosis (strain ATCC 25618 / H37Rv) OX=83332 GN=Rv0499 PE=1 SV=1	0	0.882	-0.18	0.00341482
High	O86347	Probable oxidoreductase OS=Mycobacterium tuberculosis (strain ATCC 25618 / H37Rv) OX=83332 GN=Rv2776c PE=4 SV=3	0	0.924	-0.11	0.044722
High	O06396	Conserved protein OS=Mycobacterium tuberculosis (strain ATCC 25618 / H37Rv) OX=83332 GN=Rv0530 PE=1 SV=1	0	0.743	-0.43	0.0285072
High	P9WPW9	Glutamate racemase OS=Mycobacterium tuberculosis (strain ATCC 25618 / H37Rv) OX=83332 GN=murI PE=1 SV=1	0	0.927	-0.11	0.0175232
High	P9WQ45	Putative fatty-acid--CoA ligase fadD25 OS=Mycobacterium tuberculosis (strain ATCC 25618 / H37Rv) OX=83332 GN=fadD25 PE=1 SV=1	0	1.091	0.13	0.00785908
High	P9WIK9	SL659 acyltransferase papA1 OS=Mycobacterium tuberculosis (strain ATCC 25618 / H37Rv) OX=83332 GN=papA1 PE=1 SV=1	0	0.931	-0.1	0.00511169
High	P71750	Probable gamma-glutamyltranspeptidase GgtB (Gamma-glutamyltransferase) (Glutamyl transpeptidase) OS=Mycobacterium tuberculosis (strain ATCC 25618 / H37Rv) OX=83332 GN=ggtB PE=1 SV=2	0	1.322	0.4	0.0108011
High	I6X4S7	Probable acyl-CoA thioesterase II TesB2 (TEII) OS=Mycobacterium tuberculosis (strain ATCC 25618 / H37Rv) OX=83332 GN=tesB2 PE=1 SV=1	0	1.095	0.13	0.0122468
High	P9WQ87	8-amino-7-oxononanoate synthase 1 OS=Mycobacterium tuberculosis (strain ATCC 25618 / H37Rv) OX=83332 GN=bioF1 PE=1 SV=1	0	0.952	-0.07	0.0377203
High	O53314	Probable methanol dehydrogenase transcriptional regulatory protein MoxR3 OS=Mycobacterium tuberculosis (strain ATCC 25618 / H37Rv) OX=83332 GN=moxR3 PE=1 SV=1	0.001	1.053	0.07	0.039308
High	P9WMM3	Imidazole glycerol phosphate synthase subunit HisF OS=Mycobacterium tuberculosis (strain ATCC 25618 / H37Rv) OX=83332 GN=hisF PE=1 SV=1	0	1.051	0.07	0.0267957
High	P9WKL1	Isocitrate dehydrogenase [NADP] OS=Mycobacterium tuberculosis (strain ATCC 25618 / H37Rv) OX=83332 GN=icd PE=1 SV=1	0	1.09	0.12	0.0225598
High	O53572	Probable conserved membrane protein OS=Mycobacterium tuberculosis (strain ATCC 25618 / H37Rv) OX=83332 GN=Rv3587c PE=1 SV=3	0	1.076	0.11	0.0405241
High	P9WG69	Probable acetyl-CoA acetyltransferase OS=Mycobacterium tuberculosis (strain ATCC 25618 / H37Rv) OX=83332 GN=fadA4 PE=1 SV=1	0	0.743	-0.43	9.46364e-05
High	P9WNC1	Endonuclease 8 2 OS=Mycobacterium tuberculosis (strain ATCC 25618 / H37Rv) OX=83332 GN=nei2 PE=3 SV=1	0	0.812	-0.3	0.0276469
High	P9WFA9	Ribonuclease VapC9 OS=Mycobacterium tuberculosis (strain ATCC 25618 / H37Rv) OX=83332 GN=vapC9 PE=1 SV=1	0	1.15	0.2	0.000459972
High	P9WIM7	Proline-rich antigen homolog OS=Mycobacterium tuberculosis (strain ATCC 25618 / H37Rv) OX=83332 GN=pra PE=1 SV=1	0	1.204	0.27	0.0320745
High	O06803	Conserved protein OS=Mycobacterium tuberculosis (strain ATCC 25618 / H37Rv) OX=83332 GN=Rv1770 PE=1 SV=1	0	1.072	0.1	0.00628219
High	P9WQ59	Long-chain-fatty-acid--AMP ligase FadD28 OS=Mycobacterium tuberculosis (strain ATCC 25618 / H37Rv) OX=83332 GN=fadD28 PE=1 SV=1	0	0.778	-0.36	0.0263534
High	P9WFC5	UvrABC system protein C OS=Mycobacterium tuberculosis (strain ATCC 25618 / H37Rv) OX=83332 GN=uvrC PE=1 SV=1	0	0.82	-0.29	0.0126164
High	P9WMH1	Iron-dependent repressor IdeR OS=Mycobacterium tuberculosis (strain ATCC 25618 / H37Rv) OX=83332 GN=ideR PE=1 SV=1	0	0.672	-0.57	0.00851054
High	P9WJK1	Quinolinate synthase A OS=Mycobacterium tuberculosis (strain ATCC 25618 / H37Rv) OX=83332 GN=nadA PE=1 SV=1	0	0.87	-0.2	0.0190788
High	P9WFV3	Isoleucine--tRNA ligase OS=Mycobacterium tuberculosis (strain ATCC 25618 / H37Rv) OX=83332 GN=ileS PE=1 SV=1	0	1.045	0.06	0.00174389
High	P9WG43	Triosephosphate isomerase OS=Mycobacterium tuberculosis (strain ATCC 25618 / H37Rv) OX=83332 GN=tpiA PE=1 SV=1	0	1.118	0.16	0.0162901
High	P9WK15	Lysine N-acyltransferase MbtK OS=Mycobacterium tuberculosis (strain ATCC 25618 / H37Rv) OX=83332 GN=mbtK PE=1 SV=1	0	0.855	-0.23	0.0338182
High	O33317	GCN5-related N-acetyltransferase OS=Mycobacterium tuberculosis (strain ATCC 25618 / H37Rv) OX=83332 GN=Rv2775 PE=4 SV=3	0	1.061	0.08	0.013347
High	I6YCF5	Probable acyl-CoA dehydrogenase FadE33 OS=Mycobacterium tuberculosis (strain ATCC 25618 / H37Rv) OX=83332 GN=fadE33 PE=1 SV=1	0	1.07	0.1	0.00916642
High	P9WJ99	Isoniazid-induced protein IniA OS=Mycobacterium tuberculosis (strain ATCC 25618 / H37Rv) OX=83332 GN=iniA PE=1 SV=1	0	0.926	-0.11	0.00849672
High	P9WIE5	Catalase-peroxidase OS=Mycobacterium tuberculosis (strain ATCC 25618 / H37Rv) OX=83332 GN=katG PE=1 SV=1	0	1.102	0.14	0.0151092
High	P9WPQ7	Biotin synthase OS=Mycobacterium tuberculosis (strain ATCC 25618 / H37Rv) OX=83332 GN=bioB PE=1 SV=1	0	0.967	-0.05	0.049298
High	I6YA00	Peptide-methionine (R)-S-oxide reductase OS=Mycobacterium tuberculosis (strain ATCC 25618 / H37Rv) OX=83332 GN=msrB PE=1 SV=1	0	0.974	-0.04	0.0290168
High	P9WMU3	Probable glycerophosphodiester phosphodiesterase 1 OS=Mycobacterium tuberculosis (strain ATCC 25618 / H37Rv) OX=83332 GN=glpQ1 PE=1 SV=1	0	0.895	-0.16	0.00237147
High	I6Y2E2	Probable monooxygenase OS=Mycobacterium tuberculosis (strain ATCC 25618 / H37Rv) OX=83332 GN=Rv3049c PE=1 SV=1	0	0.911	-0.13	0.0461327
High	I6XFA9	Probable acyl-CoA dehydrogenase FadE21 OS=Mycobacterium tuberculosis (strain ATCC 25618 / H37Rv) OX=83332 GN=fadE21 PE=1 SV=1	0	1.392	0.48	0.00323964
High	O53181	2-oxoglutarate oxidoreductase subunit KorB OS=Mycobacterium tuberculosis (strain ATCC 25618 / H37Rv) OX=83332 GN=korB PE=1 SV=1	0	0.843	-0.25	0.0133856
High	O53166	Aconitate hydratase A OS=Mycobacterium tuberculosis (strain ATCC 25618 / H37Rv) OX=83332 GN=acn PE=1 SV=1	0	1.17	0.23	0.0413682
High	P9WID5	Adenosine kinase OS=Mycobacterium tuberculosis (strain ATCC 25618 / H37Rv) OX=83332 GN=adoK PE=1 SV=1	0	1.033	0.05	0.0230914
High	P71897	Conserved protein OS=Mycobacterium tuberculosis (strain ATCC 25618 / H37Rv) OX=83332 GN=Rv2315c PE=1 SV=2	0	1.094	0.13	0.0177345
High	O53816	Probable methylmalonate-semialdehyde dehydrogenase MmsA (Methylmalonic acid semialdehyde dehydrogenase) (MMSDH) OS=Mycobacterium tuberculosis (strain ATCC 25618 / H37Rv) OX=83332 GN=mmsA PE=1 SV=1	0	1.062	0.09	0.0468186
High	P9WIE1	Putative peroxiredoxin Rv2521 OS=Mycobacterium tuberculosis (strain ATCC 25618 / H37Rv) OX=83332 GN=bcp PE=1 SV=1	0	0.859	-0.22	0.0136059
High	P9WPK9	Putative glutamate--cysteine ligase 2 OS=Mycobacterium tuberculosis (strain ATCC 25618 / H37Rv) OX=83332 GN=Rv0433 PE=1 SV=1	0	0.924	-0.11	0.0418831
High	P9WPA5	Phosphopantetheine adenylyltransferase OS=Mycobacterium tuberculosis (strain ATCC 25618 / H37Rv) OX=83332 GN=coaD PE=1 SV=1	0.001	1.198	0.26	0.0137331
High	O86335	Probable membrane bound polyketide synthase Pks6 OS=Mycobacterium tuberculosis (strain ATCC 25618 / H37Rv) OX=83332 GN=pks6 PE=1 SV=1	0	0.962	-0.06	0.0193328
High	P9WL19	Uncharacterized protein Rv2923c OS=Mycobacterium tuberculosis (strain ATCC 25618 / H37Rv) OX=83332 GN=Rv2923c PE=1 SV=1	0	1.02	0.03	0.031117
High	P95208	Acyl-CoA dehydrogenase FadE7 OS=Mycobacterium tuberculosis (strain ATCC 25618 / H37Rv) OX=83332 GN=fadE7 PE=1 SV=3	0	1.083	0.11	0.00672864
High	P9WPR5	Carotenoid cleavage oxygenase OS=Mycobacterium tuberculosis (strain ATCC 25618 / H37Rv) OX=83332 GN=Rv0654 PE=1 SV=1	0	0.824	-0.28	0.011145
High	P9WKA7	Putative diacyglycerol O-acyltransferase Rv3480c OS=Mycobacterium tuberculosis (strain ATCC 25618 / H37Rv) OX=83332 GN=Rv3480c PE=1 SV=1	0	0.743	-0.43	0.0252321
High	O05859	Conserved protein OS=Mycobacterium tuberculosis (strain ATCC 25618 / H37Rv) OX=83332 GN=Rv3207c PE=1 SV=1	0	1.21	0.28	0.00640346
High	P9WJS1	GTP 3',8-cyclase 2 OS=Mycobacterium tuberculosis (strain ATCC 25618 / H37Rv) OX=83332 GN=moaA2 PE=1 SV=1	0.001	0.839	-0.25	0.0470672
High	P9WKI1	Inositol-3-phosphate synthase OS=Mycobacterium tuberculosis (strain ATCC 25618 / H37Rv) OX=83332 GN=ino1 PE=1 SV=1	0	1.324	0.4	0.02927
High	P9WLD9	Uncharacterized protein Rv2297 OS=Mycobacterium tuberculosis (strain ATCC 25618 / H37Rv) OX=83332 GN=Rv2297 PE=1 SV=1	0	1.031	0.04	0.0198061
High	P95270	Conserved protein OS=Mycobacterium tuberculosis (strain ATCC 25618 / H37Rv) OX=83332 GN=Rv1944c PE=1 SV=1	0	0.843	-0.25	0.00883776
High	P9WKU7	Uncharacterized protein Rv0493c OS=Mycobacterium tuberculosis (strain ATCC 25618 / H37Rv) OX=83332 GN=Rv0493c PE=1 SV=1	0	1.097	0.13	0.00120052
High	P9WFH7	Putative S-adenosyl-L-methionine-dependent methyltransferase Rv1896c OS=Mycobacterium tuberculosis (strain ATCC 25618 / H37Rv) OX=83332 GN=Rv1896c PE=1 SV=1	0	0.941	-0.09	0.00951092
High	P9WI57	Polyribonucleotide nucleotidyltransferase OS=Mycobacterium tuberculosis (strain ATCC 25618 / H37Rv) OX=83332 GN=pnp PE=1 SV=1	0	1.124	0.17	0.047681
High	P9WMQ9	Probable primosomal protein N' OS=Mycobacterium tuberculosis (strain ATCC 25618 / H37Rv) OX=83332 GN=priA PE=1 SV=1	0	0.845	-0.24	0.0115317
High	P9WLW9	Uncharacterized protein Rv1498c OS=Mycobacterium tuberculosis (strain ATCC 25618 / H37Rv) OX=83332 GN=Rv1498c PE=1 SV=2	0	0.836	-0.26	0.0287069
High	P95125	Probable lipase/esterase LipN OS=Mycobacterium tuberculosis (strain ATCC 25618 / H37Rv) OX=83332 GN=lipN PE=1 SV=1	0	1.073	0.1	0.0356677
High	I6Y4S9	Uncharacterized protein OS=Mycobacterium tuberculosis (strain ATCC 25618 / H37Rv) OX=83332 GN=Rv0776c PE=4 SV=1	0.002	1.063	0.09	0.0284776
High	O07434	Copper-sensing transcriptional repressor RicR OS=Mycobacterium tuberculosis (strain ATCC 25618 / H37Rv) OX=83332 GN=ricR PE=1 SV=1	0	0.816	-0.29	0.0213188
High	O53585	Galactofuranosyltransferase GlfT2 OS=Mycobacterium tuberculosis (strain ATCC 25618 / H37Rv) OX=83332 GN=glfT2 PE=1 SV=1	0	1.067	0.09	0.00398905
High	P9WKE1	Thymidylate kinase OS=Mycobacterium tuberculosis (strain ATCC 25618 / H37Rv) OX=83332 GN=tmk PE=1 SV=1	0.002	0.911	-0.13	0.0187184
High	P9WJA7	Antitoxin HigA1 OS=Mycobacterium tuberculosis (strain ATCC 25618 / H37Rv) OX=83332 GN=higA1 PE=1 SV=1	0	0.87	-0.2	0.0407266
High	P9WL15	Uncharacterized protein Rv2927c OS=Mycobacterium tuberculosis (strain ATCC 25618 / H37Rv) OX=83332 GN=Rv2927c PE=1 SV=1	0	1.162	0.22	0.0225362
High	O69689	Conserved protein OS=Mycobacterium tuberculosis (strain ATCC 25618 / H37Rv) OX=83332 GN=Rv3722c PE=1 SV=2	0	1.172	0.23	0.0382684
High	P9WK27	Maf-like protein Rv3282 OS=Mycobacterium tuberculosis (strain ATCC 25618 / H37Rv) OX=83332 GN=Rv3282 PE=1 SV=1	0	1.113	0.15	0.00712891
High	P0DN33	Uncharacterized protein Rv0609B OS=Mycobacterium tuberculosis (strain ATCC 25618 / H37Rv) OX=83332 GN=Rv0609B PE=1 SV=1	0	1.301	0.38	0.022166
High	O05769	Uncharacterized protein OS=Mycobacterium tuberculosis (strain ATCC 25618 / H37Rv) OX=83332 GN=Rv3090 PE=1 SV=1	0	1.091	0.13	0.0243418
High	O50431	Probable NADPH dependent 2,4-dienoyl-CoA reductase FadH (2,4-dienoyl coenzyme A reductase) (4-enoyl-CoA reductase) OS=Mycobacterium tuberculosis (strain ATCC 25618 / H37Rv) OX=83332 GN=fadH PE=1 SV=1	0	0.905	-0.14	0.0153981
High	P9WLM1	Uncharacterized protein Rv2030c OS=Mycobacterium tuberculosis (strain ATCC 25618 / H37Rv) OX=83332 GN=Rv2030c PE=1 SV=1	0	0.796	-0.33	0.0165986
High	P9WJF5	CRISPR type III-associated RAMP protein Csm5 OS=Mycobacterium tuberculosis (strain ATCC 25618 / H37Rv) OX=83332 GN=csm5 PE=3 SV=1	0	0.874	-0.19	0.00552831
High	P9WPM9	Putative cytochrome P450 135B1 OS=Mycobacterium tuberculosis (strain ATCC 25618 / H37Rv) OX=83332 GN=cyp135B1 PE=1 SV=1	0	0.926	-0.11	0.00635711
High	P9WK11	2-succinyl-5-enolpyruvyl-6-hydroxy-3-cyclohexene-1-carboxylate synthase OS=Mycobacterium tuberculosis (strain ATCC 25618 / H37Rv) OX=83332 GN=menD PE=1 SV=1	0	1.052	0.07	0.0325846
High	P9WHJ1	RecBCD enzyme subunit RecD OS=Mycobacterium tuberculosis (strain ATCC 25618 / H37Rv) OX=83332 GN=recD PE=1 SV=1	0	1.164	0.22	0.00292664
High	O86340	Conserved protein OS=Mycobacterium tuberculosis (strain ATCC 25618 / H37Rv) OX=83332 GN=Rv2061c PE=1 SV=3	0	1.159	0.21	0.00830144
High	O53406	Probable medium chain fatty-acid-CoA ligase FadD14 (Fatty-acid-CoA synthetase) (Fatty-acid-CoA synthase) OS=Mycobacterium tuberculosis (strain ATCC 25618 / H37Rv) OX=83332 GN=fadD14 PE=1 SV=1	0	1.096	0.13	0.0168576
High	P9WG61	Uncharacterized protein Rv1324 OS=Mycobacterium tuberculosis (strain ATCC 25618 / H37Rv) OX=83332 GN=Rv1324 PE=1 SV=1	0	1.2	0.26	0.0171277
High	P9WG25	Transketolase OS=Mycobacterium tuberculosis (strain ATCC 25618 / H37Rv) OX=83332 GN=tkt PE=1 SV=1	0	1.118	0.16	0.00649085
High	P9WNS3	1-deoxy-D-xylulose-5-phosphate synthase OS=Mycobacterium tuberculosis (strain ATCC 25618 / H37Rv) OX=83332 GN=dxs PE=1 SV=1	0	0.912	-0.13	0.00037363
High	P9WHT1	Probable M18 family aminopeptidase 2 OS=Mycobacterium tuberculosis (strain ATCC 25618 / H37Rv) OX=83332 GN=apeB PE=1 SV=1	0	1.099	0.14	0.0301033
High	P96257	Probable glutamine-binding lipoprotein GlnH (GLNBP) OS=Mycobacterium tuberculosis (strain ATCC 25618 / H37Rv) OX=83332 GN=glnH PE=1 SV=1	0.001	1.06	0.08	0.00661541
High	I6YGW9	Conserved protein OS=Mycobacterium tuberculosis (strain ATCC 25618 / H37Rv) OX=83332 GN=Rv3678c PE=1 SV=1	0	1.24	0.31	0.000153113
High	P9WH77	Vitamin B12-dependent ribonucleoside-diphosphate reductase OS=Mycobacterium tuberculosis (strain ATCC 25618 / H37Rv) OX=83332 GN=nrdZ PE=1 SV=2	0	0.972	-0.04	0.0293617
High	P95226	Uncharacterized protein OS=Mycobacterium tuberculosis (strain ATCC 25618 / H37Rv) OX=83332 GN=Rv0269c PE=1 SV=1	0	1.067	0.09	0.0444471
High	O50402	Probable enoyl-CoA hydratase EchA18 (Enoyl hydrase) (Unsaturated acyl-CoA hydratase) (Crotonase) OS=Mycobacterium tuberculosis (strain ATCC 25618 / H37Rv) OX=83332 GN=echA18 PE=1 SV=1	0	0.854	-0.23	0.00216581
High	P9WNZ7	Putative acyl-[acyl-carrier-protein] desaturase DesA1 OS=Mycobacterium tuberculosis (strain ATCC 25618 / H37Rv) OX=83332 GN=desA1 PE=1 SV=1	0	1.08	0.11	0.0109023
High	P9WG79	Phosphomethylpyrimidine synthase OS=Mycobacterium tuberculosis (strain ATCC 25618 / H37Rv) OX=83332 GN=thiC PE=1 SV=1	0	0.852	-0.23	0.000750598
High	P9WGV3	Adenosylhomocysteinase OS=Mycobacterium tuberculosis (strain ATCC 25618 / H37Rv) OX=83332 GN=ahcY PE=1 SV=1	0	1.057	0.08	0.0264769
High	P71805	Putative transferase OS=Mycobacterium tuberculosis (strain ATCC 25618 / H37Rv) OX=83332 GN=Rv1377c PE=1 SV=3	0	0.902	-0.15	0.0185728
High	P9WK83	Octanoyltransferase OS=Mycobacterium tuberculosis (strain ATCC 25618 / H37Rv) OX=83332 GN=lipB PE=1 SV=1	0	1.061	0.09	0.0422985
High	P9WLN3	Uncharacterized protein Rv2004c OS=Mycobacterium tuberculosis (strain ATCC 25618 / H37Rv) OX=83332 GN=Rv2004c PE=1 SV=1	0	1.066	0.09	0.0350628
High	P9WFX3	Anthranilate synthase component 1 OS=Mycobacterium tuberculosis (strain ATCC 25618 / H37Rv) OX=83332 GN=trpE PE=1 SV=1	0	0.837	-0.26	0.049852
High	P9WQE1	Phthiocerol synthesis polyketide synthase type I PpsE OS=Mycobacterium tuberculosis (strain ATCC 25618 / H37Rv) OX=83332 GN=ppsE PE=1 SV=1	0	0.95	-0.07	0.0231448
High	O53479	Uncharacterized protein OS=Mycobacterium tuberculosis (strain ATCC 25618 / H37Rv) OX=83332 GN=Rv2035 PE=1 SV=1	0	0.918	-0.12	0.00544046
High	P9WFM1	GTP cyclohydrolase 1 type 2 homolog OS=Mycobacterium tuberculosis (strain ATCC 25618 / H37Rv) OX=83332 GN=Rv2230c PE=1 SV=1	0	0.799	-0.32	0.0109173
High	P9WM27	Uncharacterized protein Rv1322 OS=Mycobacterium tuberculosis (strain ATCC 25618 / H37Rv) OX=83332 GN=Rv1322 PE=1 SV=1	0	0.873	-0.2	0.00119828
High	P9WJE5	ESX-3 secretion system protein EccE3 OS=Mycobacterium tuberculosis (strain ATCC 25618 / H37Rv) OX=83332 GN=eccE3 PE=1 SV=1	0	0.963	-0.05	0.0384804
High	I6XFA6	Probable lipoprotein LppU OS=Mycobacterium tuberculosis (strain ATCC 25618 / H37Rv) OX=83332 GN=lppU PE=1 SV=1	0	1.198	0.26	0.0315735
High	P71668	Probable lipase LipH OS=Mycobacterium tuberculosis (strain ATCC 25618 / H37Rv) OX=83332 GN=lipI PE=1 SV=1	0	0.719	-0.48	0.0164809
High	P9WPH9	ESX-1 secretion system protein EccA1 OS=Mycobacterium tuberculosis (strain ATCC 25618 / H37Rv) OX=83332 GN=eccA1 PE=1 SV=1	0	0.909	-0.14	0.0217981
High	P9WJT9	Heme uptake protein MmpL11 OS=Mycobacterium tuberculosis (strain ATCC 25618 / H37Rv) OX=83332 GN=mmpL11 PE=1 SV=1	0	0.921	-0.12	0.0192024
High	O53465	Putative ribonuclease VapC45 OS=Mycobacterium tuberculosis (strain ATCC 25618 / H37Rv) OX=83332 GN=vapC45 PE=1 SV=1	0.001	0.909	-0.14	0.0493193
High	P9WM67	Uncharacterized protein Rv0098 OS=Mycobacterium tuberculosis (strain ATCC 25618 / H37Rv) OX=83332 GN=Rv0098 PE=1 SV=1	0	1.139	0.19	0.00495063
High	O50451	Probable transmembrane protein OS=Mycobacterium tuberculosis (strain ATCC 25618 / H37Rv) OX=83332 GN=Rv1234 PE=1 SV=1	0	1.183	0.24	0.0172635
High	P9WPA7	Pantothenate kinase OS=Mycobacterium tuberculosis (strain ATCC 25618 / H37Rv) OX=83332 GN=coaA PE=1 SV=1	0	1.539	0.62	0.00071541
High	P9WQA3	Fructose-bisphosphate aldolase OS=Mycobacterium tuberculosis (strain ATCC 25618 / H37Rv) OX=83332 GN=fba PE=1 SV=1	0	1.166	0.22	0.00809356
High	P9WF45	Probable cell division protein WhiA OS=Mycobacterium tuberculosis (strain ATCC 25618 / H37Rv) OX=83332 GN=whiA PE=1 SV=2	0	0.948	-0.08	0.00838706
High	O33254	Uncharacterized protein OS=Mycobacterium tuberculosis (strain ATCC 25618 / H37Rv) OX=83332 GN=Rv2119 PE=1 SV=1	0	0.842	-0.25	0.000164885
High	P9WMA9	Dormancy associated translation inhibitor OS=Mycobacterium tuberculosis (strain ATCC 25618 / H37Rv) OX=83332 GN=Rv0079 PE=1 SV=1	0	0.9	-0.15	0.00398989
High	P9WP35	Cytochrome bc1 complex cytochrome c subunit OS=Mycobacterium tuberculosis (strain ATCC 25618 / H37Rv) OX=83332 GN=qcrC PE=1 SV=1	0	2.378	1.25	0.00122382
High	P9WLA9	Uncharacterized protein Rv2411c OS=Mycobacterium tuberculosis (strain ATCC 25618 / H37Rv) OX=83332 GN=Rv2411c PE=1 SV=1	0	0.837	-0.26	0.0444999
High	P9WJ79	Putative mycofactocin radical SAM maturase MftC OS=Mycobacterium tuberculosis (strain ATCC 25618 / H37Rv) OX=83332 GN=mftC PE=1 SV=1	0	0.796	-0.33	0.00192605
High	P71701	Possible oxidoreductase OS=Mycobacterium tuberculosis (strain ATCC 25618 / H37Rv) OX=83332 GN=Rv0044c PE=1 SV=1	0	1.07	0.1	0.0251077
High	P9WNW7	Iron-dependent extradiol dioxygenase OS=Mycobacterium tuberculosis (strain ATCC 25618 / H37Rv) OX=83332 GN=hsaC PE=1 SV=1	0	1.254	0.33	0.011457
High	P75019	Possible enoyl-CoA hydratase EchA21 (Enoyl hydrase) (Unsaturated acyl-CoA hydratase) (Crotonase) OS=Mycobacterium tuberculosis (strain ATCC 25618 / H37Rv) OX=83332 GN=echA21 PE=1 SV=1	0	1.195	0.26	0.0442776
High	O50433	Probable ferredoxin FdxC OS=Mycobacterium tuberculosis (strain ATCC 25618 / H37Rv) OX=83332 GN=fdxC PE=1 SV=1	0	1.554	0.64	0.0450341
High	O33230	GTPase HflX OS=Mycobacterium tuberculosis (strain ATCC 25618 / H37Rv) OX=83332 GN=hflX PE=1 SV=1	0	1.326	0.41	0.0160376
High	P9WG81	Bifunctional protein FolD OS=Mycobacterium tuberculosis (strain ATCC 25618 / H37Rv) OX=83332 GN=folD PE=1 SV=1	0	1.406	0.49	0.00167233
High	P9WJN1	Mycothiol S-conjugate amidase OS=Mycobacterium tuberculosis (strain ATCC 25618 / H37Rv) OX=83332 GN=mca PE=1 SV=1	0	0.889	-0.17	0.049812
High	P96808	Probable acyl-CoA dehydrogenase FadE1 OS=Mycobacterium tuberculosis (strain ATCC 25618 / H37Rv) OX=83332 GN=fadE1 PE=1 SV=1	0	1.197	0.26	0.0463414
High	O69693	Possible dehydrogenase OS=Mycobacterium tuberculosis (strain ATCC 25618 / H37Rv) OX=83332 GN=Rv3726 PE=1 SV=1	0	0.728	-0.46	0.00164937
High	P9WNG3	3-oxoacyl-[acyl-carrier-protein] synthase 3 OS=Mycobacterium tuberculosis (strain ATCC 25618 / H37Rv) OX=83332 GN=fabH PE=1 SV=1	0	1.111	0.15	0.0414851
High	P9WLV5	Uncharacterized protein Rv1520 OS=Mycobacterium tuberculosis (strain ATCC 25618 / H37Rv) OX=83332 GN=Rv1520 PE=1 SV=1	0	0.954	-0.07	0.0132233
High	P9WNZ5	Putative acyl-[acyl-carrier-protein] desaturase DesA2 OS=Mycobacterium tuberculosis (strain ATCC 25618 / H37Rv) OX=83332 GN=desA2 PE=1 SV=1	0	1.051	0.07	0.0373038
High	I6X7F2	Possible exported protein OS=Mycobacterium tuberculosis (strain ATCC 25618 / H37Rv) OX=83332 GN=Rv3483c PE=1 SV=1	0.001	0.783	-0.35	0.0379891
High	O06350	Carboxylesterase LipF OS=Mycobacterium tuberculosis (strain ATCC 25618 / H37Rv) OX=83332 GN=lipF PE=1 SV=3	0	1.082	0.11	0.022374
High	I6XWK6	Uncharacterized protein OS=Mycobacterium tuberculosis (strain ATCC 25618 / H37Rv) OX=83332 GN=Rv0923c PE=1 SV=1	0	0.897	-0.16	0.0276865
High	P9WND5	Putative L-lactate dehydrogenase OS=Mycobacterium tuberculosis (strain ATCC 25618 / H37Rv) OX=83332 GN=lldD PE=1 SV=1	0	0.95	-0.07	0.00835212
High	O06133	Conserved membrane protein OS=Mycobacterium tuberculosis (strain ATCC 25618 / H37Rv) OX=83332 GN=Rv1616 PE=4 SV=1	0	0.785	-0.35	0.0250958
High	P9WQE9	Phthioceranic/hydroxyphthioceranic acid synthase OS=Mycobacterium tuberculosis (strain ATCC 25618 / H37Rv) OX=83332 GN=pks2 PE=1 SV=1	0	0.893	-0.16	0.00180645
High	P9WPD3	Putative citrate synthase 2 OS=Mycobacterium tuberculosis (strain ATCC 25618 / H37Rv) OX=83332 GN=citA PE=1 SV=1	0	1.162	0.22	0.00436528
High	P9WQI9	Vitamin B12 transport ATP-binding protein BacA OS=Mycobacterium tuberculosis (strain ATCC 25618 / H37Rv) OX=83332 GN=bacA PE=1 SV=1	0	1.033	0.05	0.0479024
High	P9WIV9	NADH-quinone oxidoreductase subunit G OS=Mycobacterium tuberculosis (strain ATCC 25618 / H37Rv) OX=83332 GN=nuoG PE=1 SV=1	0	0.923	-0.12	0.00931343
High	P9WK91	Lipoyl synthase OS=Mycobacterium tuberculosis (strain ATCC 25618 / H37Rv) OX=83332 GN=lipA PE=1 SV=1	0	0.873	-0.2	0.0415295
High	P9WIS7	Dihydrolipoyllysine-residue acetyltransferase component of pyruvate dehydrogenase complex OS=Mycobacterium tuberculosis (strain ATCC 25618 / H37Rv) OX=83332 GN=dlaT PE=1 SV=1	0	1.101	0.14	0.0192121
High	P9WM91	Uncharacterized protein Rv0036c OS=Mycobacterium tuberculosis (strain ATCC 25618 / H37Rv) OX=83332 GN=Rv0036c PE=1 SV=1	0	0.959	-0.06	0.0283575
High	P9WJB7	Nucleoid-associated protein EspR OS=Mycobacterium tuberculosis (strain ATCC 25618 / H37Rv) OX=83332 GN=espR PE=1 SV=1	0	0.919	-0.12	0.0256764
High	P9WKJ9	Translation initiation factor IF-3 OS=Mycobacterium tuberculosis (strain ATCC 25618 / H37Rv) OX=83332 GN=infC PE=1 SV=1	0	1.091	0.13	0.024358
High	P9WJM1	UDP-N-acetylglucosamine 1-carboxyvinyltransferase OS=Mycobacterium tuberculosis (strain ATCC 25618 / H37Rv) OX=83332 GN=murA PE=1 SV=1	0	0.955	-0.07	0.0324303
High	I6Y231	Probable multifunctional mycocerosic acid synthase membrane-associated Mas OS=Mycobacterium tuberculosis (strain ATCC 25618 / H37Rv) OX=83332 GN=mas PE=1 SV=1	0	0.945	-0.08	0.0160495
High	P9WIN5	Phthiocerol/phthiodiolone dimycocerosyl transferase OS=Mycobacterium tuberculosis (strain ATCC 25618 / H37Rv) OX=83332 GN=papA5 PE=1 SV=1	0	1.281	0.36	0.017006
High	O50459	Probable lipoprotein LpqZ OS=Mycobacterium tuberculosis (strain ATCC 25618 / H37Rv) OX=83332 GN=lpqZ PE=1 SV=1	0	1.163	0.22	0.0351925
High	P72050	Possible dTDP-glucose 4,6-dehydratase OS=Mycobacterium tuberculosis (strain ATCC 25618 / H37Rv) OX=83332 GN=Rv3784 PE=1 SV=1	0.002	0.743	-0.43	0.0247497
High	P9WJL3	UDP-N-acetylmuramoyl-L-alanyl-D-glutamate--2,6-diaminopimelate ligase OS=Mycobacterium tuberculosis (strain ATCC 25618 / H37Rv) OX=83332 GN=murE PE=1 SV=1	0	0.878	-0.19	0.0137316
High	P9WKC5	Probable diacyglycerol O-acyltransferase tgs3 OS=Mycobacterium tuberculosis (strain ATCC 25618 / H37Rv) OX=83332 GN=tgs3 PE=1 SV=1	0.001	0.836	-0.26	0.0105795
High	P9WF81	Ribonuclease VapC28 OS=Mycobacterium tuberculosis (strain ATCC 25618 / H37Rv) OX=83332 GN=vapC28 PE=1 SV=1	0	1.025	0.04	0.0288752
High	L0TDE1	DNA ligase C OS=Mycobacterium tuberculosis (strain ATCC 25618 / H37Rv) OX=83332 GN=ligC PE=1 SV=1	0	1.212	0.28	0.0304518
High	P9WQC1	Probable alcohol dehydrogenase AdhA OS=Mycobacterium tuberculosis (strain ATCC 25618 / H37Rv) OX=83332 GN=adhA PE=1 SV=1	0.001	0.78	-0.36	0.0152778
High	P9WNW9	Histidinol dehydrogenase OS=Mycobacterium tuberculosis (strain ATCC 25618 / H37Rv) OX=83332 GN=hisD PE=1 SV=2	0	0.756	-0.4	0.0380749
High	P9WGY3	Putative 4-hydroxy-4-methyl-2-oxoglutarate aldolase OS=Mycobacterium tuberculosis (strain ATCC 25618 / H37Rv) OX=83332 GN=rraA PE=1 SV=1	0	1.19	0.25	0.0236671
High	P96235	Probable conserved transmembrane protein OS=Mycobacterium tuberculosis (strain ATCC 25618 / H37Rv) OX=83332 GN=Rv3843c PE=1 SV=2	0	0.825	-0.28	0.00108116
High	P9WQN3	ATP-dependent zinc metalloprotease FtsH OS=Mycobacterium tuberculosis (strain ATCC 25618 / H37Rv) OX=83332 GN=ftsH PE=1 SV=1	0	1.264	0.34	0.0202214
High	P9WHS9	Putative succinyl-diaminopimelate desuccinylase DapE OS=Mycobacterium tuberculosis (strain ATCC 25618 / H37Rv) OX=83332 GN=dapE PE=1 SV=1	0	1.049	0.07	0.0499768
High	P9WNH1	Putative non-heme bromoperoxidase BpoC OS=Mycobacterium tuberculosis (strain ATCC 25618 / H37Rv) OX=83332 GN=bpoC PE=1 SV=1	0	0.892	-0.16	0.0359087
High	P9WIW7	NADH-quinone oxidoreductase subunit A OS=Mycobacterium tuberculosis (strain ATCC 25618 / H37Rv) OX=83332 GN=nuoA PE=1 SV=1	0.001	1.519	0.6	0.00657556
High	P9WGB7	Cystathionine gamma-synthase OS=Mycobacterium tuberculosis (strain ATCC 25618 / H37Rv) OX=83332 GN=metB PE=1 SV=1	0	1.031	0.04	0.0374282
High	O05854	Conserved alanine valine rich protein OS=Mycobacterium tuberculosis (strain ATCC 25618 / H37Rv) OX=83332 GN=Rv3212 PE=1 SV=1	0	1.078	0.11	0.0364981
High	O53533	S-nitrosomycothiol reductase MscR OS=Mycobacterium tuberculosis (strain ATCC 25618 / H37Rv) OX=83332 GN=mscR PE=1 SV=1	0	1.148	0.2	0.00222781
High	P9WLW3	Uncharacterized protein Rv1509 OS=Mycobacterium tuberculosis (strain ATCC 25618 / H37Rv) OX=83332 GN=Rv1509 PE=4 SV=1	0	0.783	-0.35	0.00417368
High	P9WP77	FO synthase OS=Mycobacterium tuberculosis (strain ATCC 25618 / H37Rv) OX=83332 GN=fbiC PE=1 SV=1	0	0.951	-0.07	0.0158535
High	O33268	Probable iron-sulfur-binding reductase OS=Mycobacterium tuberculosis (strain ATCC 25618 / H37Rv) OX=83332 GN=Rv0338c PE=1 SV=1	0	0.937	-0.09	0.00128723
High	I6Y0W5	Possible acyl-CoA dehydrogenase FadE19 (MMGC) OS=Mycobacterium tuberculosis (strain ATCC 25618 / H37Rv) OX=83332 GN=fadE19 PE=1 SV=1	0	1.15	0.2	0.0295755
High	P9WN77	Glycerol-3-phosphate dehydrogenase [NAD(P)+] OS=Mycobacterium tuberculosis (strain ATCC 25618 / H37Rv) OX=83332 GN=gpsA PE=1 SV=1	0	0.691	-0.53	0.0329668
High	O33341	Putative glutamine amidotransferase Rv2859c OS=Mycobacterium tuberculosis (strain ATCC 25618 / H37Rv) OX=83332 GN=Rv2859c PE=1 SV=1	0.002	0.64	-0.64	0.00437793
High	O50391	Probable ATP/GTP-binding protein OS=Mycobacterium tuberculosis (strain ATCC 25618 / H37Rv) OX=83332 GN=Rv3362c PE=1 SV=1	0	0.918	-0.12	0.0476286
High	P9WMF9	DNA-binding transcriptional activator DevR/DosR OS=Mycobacterium tuberculosis (strain ATCC 25618 / H37Rv) OX=83332 GN=devR PE=1 SV=1	0	1.177	0.24	0.0313293
High	P96811	Possible epoxide hydrolase EphF (Epoxide hydratase) (Arene-oxide hydratase) OS=Mycobacterium tuberculosis (strain ATCC 25618 / H37Rv) OX=83332 GN=ephF PE=1 SV=1	0	1.09	0.12	0.0291466
High	O53444	Possible glycosyl hydrolase OS=Mycobacterium tuberculosis (strain ATCC 25618 / H37Rv) OX=83332 GN=Rv1096 PE=1 SV=1	0.001	1.047	0.07	0.0415111
High	P9WL85	Uncharacterized protein Rv2575 OS=Mycobacterium tuberculosis (strain ATCC 25618 / H37Rv) OX=83332 GN=Rv2575 PE=1 SV=1	0	1.124	0.17	0.0306368
High	O06577	Uncharacterized protein OS=Mycobacterium tuberculosis (strain ATCC 25618 / H37Rv) OX=83332 GN=Rv1125 PE=1 SV=1	0	0.888	-0.17	0.0264552
High	P9WQ43	Long-chain-fatty-acid--AMP ligase FadD26 OS=Mycobacterium tuberculosis (strain ATCC 25618 / H37Rv) OX=83332 GN=fadD26 PE=1 SV=1	0	0.926	-0.11	0.0270243
High	Q10782	Possible ketoacyl reductase OS=Mycobacterium tuberculosis (strain ATCC 25618 / H37Rv) OX=83332 GN=Rv1544 PE=1 SV=1	0	1.176	0.23	0.0099366
High	P9WL97	Uncharacterized protein Rv2567 OS=Mycobacterium tuberculosis (strain ATCC 25618 / H37Rv) OX=83332 GN=Rv2567 PE=1 SV=1	0	0.951	-0.07	0.019839
High	P9WIC9	2,3-bisphosphoglycerate-dependent phosphoglycerate mutase OS=Mycobacterium tuberculosis (strain ATCC 25618 / H37Rv) OX=83332 GN=gpmA PE=1 SV=1	0	1.139	0.19	0.0210224
High	P9WHR3	Carboxylesterase A OS=Mycobacterium tuberculosis (strain ATCC 25618 / H37Rv) OX=83332 GN=caeA PE=1 SV=1	0	1.091	0.13	0.0232464
High	P9WPK1	Glycerol kinase OS=Mycobacterium tuberculosis (strain ATCC 25618 / H37Rv) OX=83332 GN=glpK PE=1 SV=1	0	1.106	0.15	0.0494435
High	P71905	Possible ribonuclease E Rne OS=Mycobacterium tuberculosis (strain ATCC 25618 / H37Rv) OX=83332 GN=rne PE=1 SV=2	0	1.114	0.16	0.0413994
High	O53362	Conserved protein OS=Mycobacterium tuberculosis (strain ATCC 25618 / H37Rv) OX=83332 GN=Rv3311 PE=1 SV=1	0	1.072	0.1	0.0266761
High	O53671	Probable succinate dehydrogenase [membrane anchor subunit] (Succinic dehydrogenase) OS=Mycobacterium tuberculosis (strain ATCC 25618 / H37Rv) OX=83332 GN=Rv0249c PE=1 SV=1	0	1.103	0.14	0.0135293
High	P9WJ69	Anti-sigma factor RshA OS=Mycobacterium tuberculosis (strain ATCC 25618 / H37Rv) OX=83332 GN=rshA PE=1 SV=1	0	0.857	-0.22	0.021039
High	O05574	Conserved serine rich protein OS=Mycobacterium tuberculosis (strain ATCC 25618 / H37Rv) OX=83332 GN=Rv0991c PE=1 SV=3	0	0.928	-0.11	0.042666
High	P9WFW5	Arginine--tRNA ligase OS=Mycobacterium tuberculosis (strain ATCC 25618 / H37Rv) OX=83332 GN=argS PE=1 SV=1	0	0.943	-0.08	0.0121925
High	P9WHK7	CTP synthase OS=Mycobacterium tuberculosis (strain ATCC 25618 / H37Rv) OX=83332 GN=pyrG PE=1 SV=1	0	1.089	0.12	0.0101903
High	P9WJC7	ESX-3 secretion-associated protein EspG3 OS=Mycobacterium tuberculosis (strain ATCC 25618 / H37Rv) OX=83332 GN=espG3 PE=1 SV=1	0	1.053	0.07	0.0366735
High	P95229	Uncharacterized protein OS=Mycobacterium tuberculosis (strain ATCC 25618 / H37Rv) OX=83332 GN=Rv0272c PE=1 SV=1	0	0.987	-0.02	0.0276435
High	P9WK09	Metallothionein OS=Mycobacterium tuberculosis (strain ATCC 25618 / H37Rv) OX=83332 GN=mymT PE=1 SV=1	0	2.088	1.06	0.00255932
High	P9WQB3	2-isopropylmalate synthase OS=Mycobacterium tuberculosis (strain ATCC 25618 / H37Rv) OX=83332 GN=leuA PE=1 SV=1	0	1.115	0.16	0.00820354
High	P9WHF7	Putative thiosulfate sulfurtransferase SseA OS=Mycobacterium tuberculosis (strain ATCC 25618 / H37Rv) OX=83332 GN=sseA PE=1 SV=1	0	0.87	-0.2	0.0142615
High	P71923	Uncharacterized protein OS=Mycobacterium tuberculosis (strain ATCC 25618 / H37Rv) OX=83332 GN=Rv2425c PE=1 SV=2	0	1.286	0.36	0.00183075
High	P9WQB7	Alkyl hydroperoxide reductase C OS=Mycobacterium tuberculosis (strain ATCC 25618 / H37Rv) OX=83332 GN=ahpC PE=1 SV=1	0	0.789	-0.34	0.0130476
High	P9WPU5	ATP synthase subunit beta OS=Mycobacterium tuberculosis (strain ATCC 25618 / H37Rv) OX=83332 GN=atpD PE=1 SV=1	0	1.044	0.06	0.0113511
High	O33194	D,L-glycerol 3-phosphate phosphatase OS=Mycobacterium tuberculosis (strain ATCC 25618 / H37Rv) OX=83332 GN=Rv1692 PE=1 SV=1	0	0.935	-0.1	0.00323293
High	O08343	Uncharacterized metal-dependent hydrolase TatD OS=Mycobacterium tuberculosis (strain ATCC 25618 / H37Rv) OX=83332 GN=tatD PE=1 SV=1	0	0.899	-0.15	0.041718
High	P9WQ37	Long-chain-fatty-acid--CoA ligase FadD13 OS=Mycobacterium tuberculosis (strain ATCC 25618 / H37Rv) OX=83332 GN=fadD13 PE=1 SV=1	0	1.147	0.2	0.0490436
High	O53353	Transcriptional regulator WhiB2 OS=Mycobacterium tuberculosis (strain ATCC 25618 / H37Rv) OX=83332 GN=whiB2 PE=1 SV=3	0	0.873	-0.2	0.0126469
High	I6Y897	Uncharacterized protein OS=Mycobacterium tuberculosis (strain ATCC 25618 / H37Rv) OX=83332 GN=Rv0613c PE=1 SV=1	0	0.855	-0.23	0.0157904
High	I6YA17	Uncharacterized protein OS=Mycobacterium tuberculosis (strain ATCC 25618 / H37Rv) OX=83332 GN=Rv2699c PE=1 SV=1	0	1.064	0.09	0.0272909
High	O07806	Possible phosphotransferase OS=Mycobacterium tuberculosis (strain ATCC 25618 / H37Rv) OX=83332 GN=Rv3817 PE=1 SV=1	0	0.894	-0.16	0.0207851
High	P9WJJ9	L-aspartate oxidase OS=Mycobacterium tuberculosis (strain ATCC 25618 / H37Rv) OX=83332 GN=nadB PE=1 SV=1	0	0.955	-0.07	0.0301898
High	P9WF29	Exodeoxyribonuclease 7 small subunit OS=Mycobacterium tuberculosis (strain ATCC 25618 / H37Rv) OX=83332 GN=xseB PE=1 SV=1	0	0.902	-0.15	0.0205021
High	P71538	Probable acetyl-/propionyl-coenzyme A carboxylase alpha chain (Alpha subunit) AccA2: biotin carboxylase + biotin carboxyl carrier protein (BCCP) OS=Mycobacterium tuberculosis (strain ATCC 25618 / H37Rv) OX=83332 GN=accA2 PE=1 SV=2	0	1.239	0.31	0.00938373
High	P9WIT1	Uncharacterized FAD-linked oxidoreductase Rv2280 OS=Mycobacterium tuberculosis (strain ATCC 25618 / H37Rv) OX=83332 GN=Rv2280 PE=1 SV=1	0	1.12	0.16	0.0238963
High	P71738	Conserved protein OS=Mycobacterium tuberculosis (strain ATCC 25618 / H37Rv) OX=83332 GN=Rv2405 PE=1 SV=1	0.001	1.327	0.41	0.0399859
High	P9WGZ7	Ribonuclease PH OS=Mycobacterium tuberculosis (strain ATCC 25618 / H37Rv) OX=83332 GN=rph PE=1 SV=1	0	1.071	0.1	0.0436351
High	P96202	Phthiocerol synthesis polyketide synthase type I PpsC OS=Mycobacterium tuberculosis (strain ATCC 25618 / H37Rv) OX=83332 GN=ppsC PE=1 SV=2	0	0.927	-0.11	0.0178846
High	P9WFR3	Demethylmenaquinone methyltransferase OS=Mycobacterium tuberculosis (strain ATCC 25618 / H37Rv) OX=83332 GN=menG PE=1 SV=1	0	1.083	0.11	0.0363037
High	P9WGS9	Decaprenylphosphoryl-2-keto-beta-D-erythro-pentose reductase OS=Mycobacterium tuberculosis (strain ATCC 25618 / H37Rv) OX=83332 GN=dprE2 PE=1 SV=1	0	1.046	0.06	0.00646657
High	O53695	Mycosin-3 OS=Mycobacterium tuberculosis (strain ATCC 25618 / H37Rv) OX=83332 GN=mycP3 PE=1 SV=1	0	1.207	0.27	0.0187637
High	I6XD65	Nicotinamidase/pyrazinamidase OS=Mycobacterium tuberculosis (strain ATCC 25618 / H37Rv) OX=83332 GN=pncA PE=1 SV=1	0	0.912	-0.13	0.000563371
High	P9WNU9	Pup deamidase/depupylase OS=Mycobacterium tuberculosis (strain ATCC 25618 / H37Rv) OX=83332 GN=dop PE=1 SV=1	0	0.846	-0.24	0.00456459
High	I6YCP0	Uncharacterized protein OS=Mycobacterium tuberculosis (strain ATCC 25618 / H37Rv) OX=83332 GN=Rv3651 PE=1 SV=1	0	0.864	-0.21	0.0443458
High	I6Y4V6	Phosphoribosylformylglycinamidine cyclo-ligase OS=Mycobacterium tuberculosis (strain ATCC 25618 / H37Rv) OX=83332 GN=purM PE=1 SV=1	0	0.959	-0.06	0.0219713
High	P9WN93	Fumarate hydratase class II OS=Mycobacterium tuberculosis (strain ATCC 25618 / H37Rv) OX=83332 GN=fumC PE=1 SV=1	0	1.201	0.26	0.0161072
High	O53923	Uncharacterized protein OS=Mycobacterium tuberculosis (strain ATCC 25618 / H37Rv) OX=83332 GN=Rv1676 PE=1 SV=1	0	0.84	-0.25	0.00887311
High	P9WJH5	NADH-quinone oxidoreductase subunit D OS=Mycobacterium tuberculosis (strain ATCC 25618 / H37Rv) OX=83332 GN=nuoD PE=1 SV=1	0	1.092	0.13	0.0103079
High	Q6MX39	S-adenosylmethionine-dependent methyltransferase UmaA OS=Mycobacterium tuberculosis (strain ATCC 25618 / H37Rv) OX=83332 GN=umaA PE=1 SV=1	0	0.921	-0.12	0.0101301
High	P9WHR5	Carboxylesterase B OS=Mycobacterium tuberculosis (strain ATCC 25618 / H37Rv) OX=83332 GN=caeB PE=1 SV=1	0	1.082	0.11	0.0327386
High	P9WG19	Cell division protein FtsX OS=Mycobacterium tuberculosis (strain ATCC 25618 / H37Rv) OX=83332 GN=ftsX PE=1 SV=1	0	1.168	0.22	0.0142166
High	P9WPL9	Putative cytochrome P450 140 OS=Mycobacterium tuberculosis (strain ATCC 25618 / H37Rv) OX=83332 GN=cyp140 PE=1 SV=1	0	0.915	-0.13	0.0488629
High	I6YBX3	Pentapeptide repeat protein MfpA OS=Mycobacterium tuberculosis (strain ATCC 25618 / H37Rv) OX=83332 GN=mfpA PE=1 SV=1	0	1.128	0.17	0.0131919
