# Supplementary material for: Identification and Quantification of S-Sulfenylation Proteome of Mycobacterium tuberculosis under Oxidative Stress
Source: Microbiol Spectr. 2023 Mar 21;11(2):e03386-22. doi: 10.1128/spectrum.03386-22 (PMC10101118; doi:10.1128/spectrum.03386-22)
Supplement: Supplemental file 3 — Table S2. Download spectrum.03386-22-s0003.xlsx, XLSX file, 0.03 MB [file spectrum.03386-22-s0003.xlsx]

## Sheet: Sheet1
Table S2 SOH modified proteins with significantly different modified levels under H2O2 pressure(p<0.05). R, stressed group; C, control group.
Protein FDR Confidence: Combined	Accession	Description	Exp. q-value: Combined	Abundance Ratio: (50) / (0)	Abundance Ratio (log2): (50) / (0)	Abundance Ratio P-Value: (50) / (0)
High	O53871	Putative acyltransferase Rv0859 OS=Mycobacterium tuberculosis (strain ATCC 25618 / H37Rv) OX=83332 GN=fadA PE=1 SV=1	0	1.228	0.3	0.046331
High	P9WL07	Uncharacterized protein Rv3127 OS=Mycobacterium tuberculosis (strain ATCC 25618 / H37Rv) OX=83332 GN=Rv3127 PE=1 SV=1	0	1.204	0.27	0.00865668
High	P71846	Possible electron transfer protein FdxB OS=Mycobacterium tuberculosis (strain ATCC 25618 / H37Rv) OX=83332 GN=fdxB PE=1 SV=3	0	1.133	0.18	0.0379146
High	P9WK35	Riboflavin synthase OS=Mycobacterium tuberculosis (strain ATCC 25618 / H37Rv) OX=83332 GN=ribE PE=1 SV=1	0	0.872	-0.2	0.016526
High	P9WGS1	Uncharacterized oxidoreductase Rv1543 OS=Mycobacterium tuberculosis (strain ATCC 25618 / H37Rv) OX=83332 GN=Rv1543 PE=1 SV=1	0	1.055	0.08	0.0247087
High	I6YG92	Probable conserved membrane protein OS=Mycobacterium tuberculosis (strain ATCC 25618 / H37Rv) OX=83332 GN=Rv3482c PE=1 SV=1	0	1.125	0.17	0.0276219
High	I6YDN6	Probable cytoplasmic peptidase PepQ OS=Mycobacterium tuberculosis (strain ATCC 25618 / H37Rv) OX=83332 GN=pepQ PE=1 SV=1	0	1.075	0.1	0.000742639
High	P9WH33	30S ribosomal protein S5 OS=Mycobacterium tuberculosis (strain ATCC 25618 / H37Rv) OX=83332 GN=rpsE PE=1 SV=1	0	1.1	0.14	0.0227361
High	O53289	Phosphoserine phosphatase SerB2 OS=Mycobacterium tuberculosis (strain ATCC 25618 / H37Rv) OX=83332 GN=serB2 PE=1 SV=1	0	1.091	0.13	0.00289724
High	P9WIS1	3-methyl-2-oxobutanoate dehydrogenase subunit beta OS=Mycobacterium tuberculosis (strain ATCC 25618 / H37Rv) OX=83332 GN=bkdB PE=1 SV=1	0	1.112	0.15	0.00484199
High	O05456	Probable conserved membrane protein OS=Mycobacterium tuberculosis (strain ATCC 25618 / H37Rv) OX=83332 GN=Rv3888c PE=1 SV=1	0	1.143	0.19	0.0426845
High	P9WG97	Sec-independent protein translocase protein TatC OS=Mycobacterium tuberculosis (strain ATCC 25618 / H37Rv) OX=83332 GN=tatC PE=1 SV=1	0	0.886	-0.17	0.0114396
High	P9WK77	Putative lipoprotein LppJ OS=Mycobacterium tuberculosis (strain ATCC 25618 / H37Rv) OX=83332 GN=lppJ PE=1 SV=1	0	0.929	-0.11	0.00707278
High	P9WQD9	3-oxoacyl-[acyl-carrier-protein] synthase 1 OS=Mycobacterium tuberculosis (strain ATCC 25618 / H37Rv) OX=83332 GN=kasA PE=1 SV=1	0	1.084	0.12	0.000349731
High	P9WP71	Probable cytochrome c oxidase subunit 1 OS=Mycobacterium tuberculosis (strain ATCC 25618 / H37Rv) OX=83332 GN=ctaD PE=1 SV=1	0	0.886	-0.17	0.0207373
High	P9WGW9	Ribosomal RNA small subunit methyltransferase G OS=Mycobacterium tuberculosis (strain ATCC 25618 / H37Rv) OX=83332 GN=rsmG PE=1 SV=1	0	1.295	0.37	0.00417511
High	P0CH91	Methoxy mycolic acid synthase MmaA3 OS=Mycobacterium tuberculosis (strain ATCC 25618 / H37Rv) OX=83332 GN=mmaA3 PE=1 SV=1	0	1.105	0.14	0.0247825
High	P9WLN5	Uncharacterized protein Rv2001 OS=Mycobacterium tuberculosis (strain ATCC 25618 / H37Rv) OX=83332 GN=Rv2001 PE=1 SV=1	0	1.222	0.29	0.0019233
High	O53580	Long-chain-fatty-acid--AMP ligase FadD32 OS=Mycobacterium tuberculosis (strain ATCC 25618 / H37Rv) OX=83332 GN=fadD32 PE=1 SV=1	0	0.77	-0.38	0.0260276
High	P9WJP9	Uncharacterized oxidoreductase Rv2900c OS=Mycobacterium tuberculosis (strain ATCC 25618 / H37Rv) OX=83332 GN=Rv2900c PE=1 SV=1	0	0.906	-0.14	0.0413092
High	O53371	Probable succinate dehydrogenase (Iron-sulphur protein subunit) SdhB (Succinic dehydrogenase) (Fumarate reductase) (Fumarate dehydrogenase) (Fumaric hydrogenase) OS=Mycobacterium tuberculosis (strain ATCC 25618 / H37Rv) OX=83332 GN=sdhB PE=1 SV=1	0	1.137	0.19	0.0110138
High	Q50732	Long conserved protein OS=Mycobacterium tuberculosis (strain ATCC 25618 / H37Rv) OX=83332 GN=Rv2566 PE=1 SV=1	0	1.051	0.07	0.0276412
High	O05784	Possible alkyldihydroxyacetonephosphate synthase AgpS (Alkyl-DHAP synthase) (Alkylglycerone-phosphate synthase) OS=Mycobacterium tuberculosis (strain ATCC 25618 / H37Rv) OX=83332 GN=agpS PE=1 SV=1	0	0.958	-0.06	0.0296303
High	P9WNM1	Elongation factor Ts OS=Mycobacterium tuberculosis (strain ATCC 25618 / H37Rv) OX=83332 GN=tsf PE=1 SV=1	0	1.254	0.33	0.0157297
High	P9WGG5	ECF RNA polymerase sigma factor SigG OS=Mycobacterium tuberculosis (strain ATCC 25618 / H37Rv) OX=83332 GN=sigG PE=1 SV=1	0	0.862	-0.21	0.00154413
High	I6YEH6	Probable enoyl-CoA hydratase EchA16 (Enoyl hydrase) (Unsaturated acyl-CoA hydratase) (Crotonase) OS=Mycobacterium tuberculosis (strain ATCC 25618 / H37Rv) OX=83332 GN=echA16 PE=1 SV=1	0	1.265	0.34	0.0463063
High	P9WHH9	Dihydrolipoyl dehydrogenase OS=Mycobacterium tuberculosis (strain ATCC 25618 / H37Rv) OX=83332 GN=lpdC PE=1 SV=1	0	1.143	0.19	0.00179545
High	P9WGZ9	Ribonuclease J OS=Mycobacterium tuberculosis (strain ATCC 25618 / H37Rv) OX=83332 GN=rnj PE=1 SV=1	0	1.167	0.22	0.0384211
High	P95206	Possible secreted protein OS=Mycobacterium tuberculosis (strain ATCC 25618 / H37Rv) OX=83332 GN=Rv0398c PE=1 SV=1	0.001	1.285	0.36	0.0120815
High	P9WLN9	Uncharacterized protein Rv1998c OS=Mycobacterium tuberculosis (strain ATCC 25618 / H37Rv) OX=83332 GN=Rv1998c PE=1 SV=1	0.004	1.238	0.31	0.0148926
High	P9WGB9	Glycolipid sulfotransferase Rv1373 OS=Mycobacterium tuberculosis (strain ATCC 25618 / H37Rv) OX=83332 GN=Rv1373 PE=1 SV=1	0.003	1.397	0.48	0.00657357
High	P71922	Uncharacterized protein OS=Mycobacterium tuberculosis (strain ATCC 25618 / H37Rv) OX=83332 GN=Rv2426c PE=1 SV=2	0	0.915	-0.13	0.0157939
High	P9WHG1	Peptide chain release factor 2 OS=Mycobacterium tuberculosis (strain ATCC 25618 / H37Rv) OX=83332 GN=prfB PE=1 SV=1	0	1.106	0.14	0.0337135
High	P9WLH3	Uncharacterized protein Rv2229c OS=Mycobacterium tuberculosis (strain ATCC 25618 / H37Rv) OX=83332 GN=Rv2229c PE=1 SV=1	0	1.707	0.77	0.0109377
High	P9WGM9	Response regulator MprA OS=Mycobacterium tuberculosis (strain ATCC 25618 / H37Rv) OX=83332 GN=mprA PE=1 SV=1	0	1.25	0.32	0.0099899
High	P9WQ97	Putative amidase AmiB2 OS=Mycobacterium tuberculosis (strain ATCC 25618 / H37Rv) OX=83332 GN=amiB2 PE=1 SV=1	0	0.922	-0.12	0.0048698
High	O07230	Probable dehydrogenase/reductase OS=Mycobacterium tuberculosis (strain ATCC 25618 / H37Rv) OX=83332 GN=Rv0303 PE=1 SV=1	0	0.921	-0.12	0.00571412
High	O07177	Maltokinase OS=Mycobacterium tuberculosis (strain ATCC 25618 / H37Rv) OX=83332 GN=mak PE=1 SV=2	0	1.131	0.18	0.0398817
High	Q79FX8	Hydroxymycolate synthase MmaA4 OS=Mycobacterium tuberculosis (strain ATCC 25618 / H37Rv) OX=83332 GN=mmaA4 PE=1 SV=1	0	1.083	0.12	0.0435852
High	P9WIV5	NADH-quinone oxidoreductase subunit E OS=Mycobacterium tuberculosis (strain ATCC 25618 / H37Rv) OX=83332 GN=nuoE PE=1 SV=1	0	1.14	0.19	0.0487873
High	P9WP65	3',5'-cyclic adenosine monophosphate phosphodiesterase CpdA OS=Mycobacterium tuberculosis (strain ATCC 25618 / H37Rv) OX=83332 GN=cpdA PE=1 SV=1	0.002	0.831	-0.27	0.0151307
High	P9WIV3	Transcription termination/antitermination protein NusA OS=Mycobacterium tuberculosis (strain ATCC 25618 / H37Rv) OX=83332 GN=nusA PE=1 SV=1	0	0.928	-0.11	0.0447683
High	L0T905	Anti-sigma-E factor RseA OS=Mycobacterium tuberculosis (strain ATCC 25618 / H37Rv) OX=83332 GN=rseA PE=1 SV=1	0	1.281	0.36	0.00413036
High	O53462	Uncharacterized protein OS=Mycobacterium tuberculosis (strain ATCC 25618 / H37Rv) OX=83332 GN=Rv2016 PE=1 SV=1	0	0.846	-0.24	0.0174711
High	P9WN33	Putative asparagine synthetase [glutamine-hydrolyzing] OS=Mycobacterium tuberculosis (strain ATCC 25618 / H37Rv) OX=83332 GN=asnB PE=1 SV=1	0	1.112	0.15	0.0133269
High	P9WNE7	Ferredoxin OS=Mycobacterium tuberculosis (strain ATCC 25618 / H37Rv) OX=83332 GN=fdxA PE=1 SV=1	0	0.982	-0.03	0.0100755
High	P9WJ69	Anti-sigma factor RshA OS=Mycobacterium tuberculosis (strain ATCC 25618 / H37Rv) OX=83332 GN=rshA PE=1 SV=1	0	1.426	0.51	0.0056103
High	O05574	Conserved serine rich protein OS=Mycobacterium tuberculosis (strain ATCC 25618 / H37Rv) OX=83332 GN=Rv0991c PE=1 SV=3	0	1.398	0.48	0.00212998
High	O07752	Probable glutamine synthetase GlnA3 (Glutamine synthase) (GS-I) OS=Mycobacterium tuberculosis (strain ATCC 25618 / H37Rv) OX=83332 GN=glnA3 PE=1 SV=1	0	0.777	-0.36	0.0243562
High	P9WI73	Serine/threonine-protein kinase PknG OS=Mycobacterium tuberculosis (strain ATCC 25618 / H37Rv) OX=83332 GN=pknG PE=1 SV=1	0	0.952	-0.07	0.0310122
High	I6Y8I5	Formylglycine-generating enzyme OS=Mycobacterium tuberculosis (strain ATCC 25618 / H37Rv) OX=83332 GN=Rv0712 PE=1 SV=1	0	0.898	-0.16	0.0201499
High	O05311	Probable DNA-3-methyladenine glycosylase I TagA (Tag I) (3-methyladenine-DNA glycosylase I, constitutive) (DNA-3-methyladenine glycosidase I) OS=Mycobacterium tuberculosis (strain ATCC 25618 / H37Rv) OX=83332 GN=tagA PE=1 SV=1	0	0.897	-0.16	0.0393802
High	P9WPI1	ESX-5 secretion system protein EccA5 OS=Mycobacterium tuberculosis (strain ATCC 25618 / H37Rv) OX=83332 GN=eccA5 PE=1 SV=1	0	0.92	-0.12	0.0142036
High	P9WHI3	Recombination protein RecR OS=Mycobacterium tuberculosis (strain ATCC 25618 / H37Rv) OX=83332 GN=recR PE=1 SV=1	0	1.261	0.33	0.0201503
High	I6YCA3	Acyl-CoA dehydrogenase FadE26 OS=Mycobacterium tuberculosis (strain ATCC 25618 / H37Rv) OX=83332 GN=fadE26 PE=1 SV=1	0	1.137	0.19	0.0246075
High	O05805	Uncharacterized protein OS=Mycobacterium tuberculosis (strain ATCC 25618 / H37Rv) OX=83332 GN=Rv2854 PE=1 SV=1	0	0.963	-0.05	0.0361597
High	P71784	Uncharacterized protein OS=Mycobacterium tuberculosis (strain ATCC 25618 / H37Rv) OX=83332 GN=Rv1505c PE=1 SV=1	0	1.093	0.13	0.0161619
High	P9WPX1	Homoserine dehydrogenase OS=Mycobacterium tuberculosis (strain ATCC 25618 / H37Rv) OX=83332 GN=hom PE=1 SV=1	0	1.185	0.25	0.0119501
High	Q50631	Probable fatty-acid-CoA ligase FadD9 (Fatty-acid-CoA synthetase) (Fatty-acid-CoA synthase) OS=Mycobacterium tuberculosis (strain ATCC 25618 / H37Rv) OX=83332 GN=fadD9 PE=1 SV=1	0	0.909	-0.14	0.0382901
High	O06798	Uncharacterized protein OS=Mycobacterium tuberculosis (strain ATCC 25618 / H37Rv) OX=83332 GN=Rv1765c PE=4 SV=2	0	1.072	0.1	0.000547273
High	P9WIZ9	Putative NAD(P)H nitroreductase acg OS=Mycobacterium tuberculosis (strain ATCC 25618 / H37Rv) OX=83332 GN=acg PE=1 SV=1	0	0.847	-0.24	0.0244634
High	P9WN51	Aminomethyltransferase OS=Mycobacterium tuberculosis (strain ATCC 25618 / H37Rv) OX=83332 GN=gcvT PE=1 SV=1	0	1.075	0.1	0.0220392
High	P9WPJ7	Beta-carbonic anhydrase 1 OS=Mycobacterium tuberculosis (strain ATCC 25618 / H37Rv) OX=83332 GN=mtcA1 PE=1 SV=1	0	1.107	0.15	0.0183014
High	P9WFW1	Cysteine--tRNA ligase OS=Mycobacterium tuberculosis (strain ATCC 25618 / H37Rv) OX=83332 GN=cysS PE=1 SV=1	0	1.049	0.07	0.0375296
High	P9WKD3	Beta-lactamase OS=Mycobacterium tuberculosis (strain ATCC 25618 / H37Rv) OX=83332 GN=blaC PE=1 SV=1	0	1.15	0.2	0.0406791
High	P9WFW9	Putative isochorismate synthase MenF OS=Mycobacterium tuberculosis (strain ATCC 25618 / H37Rv) OX=83332 GN=menF PE=1 SV=1	0	1.345	0.43	0.0188893
High	P9WJV5	Trehalose monomycolate exporter MmpL3 OS=Mycobacterium tuberculosis (strain ATCC 25618 / H37Rv) OX=83332 GN=mmpL3 PE=1 SV=1	0	0.895	-0.16	0.0338447
High	Q10896	Probable peptide synthetase Nrp (Peptide synthase) OS=Mycobacterium tuberculosis (strain ATCC 25618 / H37Rv) OX=83332 GN=nrp PE=1 SV=1	0	0.839	-0.25	0.0237767
High	P9WNS1	1-deoxy-D-xylulose 5-phosphate reductoisomerase OS=Mycobacterium tuberculosis (strain ATCC 25618 / H37Rv) OX=83332 GN=dxr PE=1 SV=1	0	1.306	0.39	0.00195626
High	P95198	Conserved protein OS=Mycobacterium tuberculosis (strain ATCC 25618 / H37Rv) OX=83332 GN=Rv0390 PE=1 SV=2	0	1.342	0.42	0.00143501
High	P9WFW5	Arginine--tRNA ligase OS=Mycobacterium tuberculosis (strain ATCC 25618 / H37Rv) OX=83332 GN=argS PE=1 SV=1	0	1.135	0.18	0.0238321
High	P9WLB5	Universal stress protein Rv2319c OS=Mycobacterium tuberculosis (strain ATCC 25618 / H37Rv) OX=83332 GN=Rv2319c PE=1 SV=1	0.001	1.379	0.46	0.0190462
High	O86327	Ribosomal silencing factor RsfS OS=Mycobacterium tuberculosis (strain ATCC 25618 / H37Rv) OX=83332 GN=rsfS PE=1 SV=1	0	0.661	-0.6	0.011075
High	P9WQC7	Alcohol dehydrogenase B OS=Mycobacterium tuberculosis (strain ATCC 25618 / H37Rv) OX=83332 GN=adhB PE=1 SV=1	0	1.072	0.1	0.0476921
High	P9WFX7	Indole-3-glycerol phosphate synthase OS=Mycobacterium tuberculosis (strain ATCC 25618 / H37Rv) OX=83332 GN=trpC PE=1 SV=1	0	1.199	0.26	0.00562923
High	I6X9R9	Probable aldehyde dehydrogenase NAD dependent AldA (Aldehyde dehydrogenase [NAD+]) OS=Mycobacterium tuberculosis (strain ATCC 25618 / H37Rv) OX=83332 GN=aldA PE=1 SV=1	0	0.828	-0.27	0.00999446
High	P9WPD5	Citrate synthase 1 OS=Mycobacterium tuberculosis (strain ATCC 25618 / H37Rv) OX=83332 GN=gltA2 PE=1 SV=1	0	0.922	-0.12	0.0134031
High	O53404	Conserved protein OS=Mycobacterium tuberculosis (strain ATCC 25618 / H37Rv) OX=83332 GN=Rv1056 PE=1 SV=1	0	0.844	-0.25	0.0474205
High	P9WMH1	Iron-dependent repressor IdeR OS=Mycobacterium tuberculosis (strain ATCC 25618 / H37Rv) OX=83332 GN=ideR PE=1 SV=1	0	0.564	-0.83	0.00501405
High	P9WJK1	Quinolinate synthase A OS=Mycobacterium tuberculosis (strain ATCC 25618 / H37Rv) OX=83332 GN=nadA PE=1 SV=1	0	0.806	-0.31	0.0022452
High	O05575	5-formyltetrahydrofolate cyclo-ligase OS=Mycobacterium tuberculosis (strain ATCC 25618 / H37Rv) OX=83332 GN=Rv0992c PE=1 SV=1	0	0.909	-0.14	0.0090915
High	P9WNB1	ESX-1 secretion system protein EccCb1 OS=Mycobacterium tuberculosis (strain ATCC 25618 / H37Rv) OX=83332 GN=eccCb1 PE=1 SV=1	0	1.091	0.13	0.0345275
High	P9WK15	Lysine N-acyltransferase MbtK OS=Mycobacterium tuberculosis (strain ATCC 25618 / H37Rv) OX=83332 GN=mbtK PE=1 SV=1	0	0.77	-0.38	0.0498084
High	O33359	Possible transmembrane protein OS=Mycobacterium tuberculosis (strain ATCC 25618 / H37Rv) OX=83332 GN=Rv0514 PE=1 SV=1	0	1.206	0.27	0.0173219
High	P9WHG3	Peptide chain release factor 1 OS=Mycobacterium tuberculosis (strain ATCC 25618 / H37Rv) OX=83332 GN=prfA PE=1 SV=1	0	1.154	0.21	0.0192687
High	P96399	Possible esterase LipW OS=Mycobacterium tuberculosis (strain ATCC 25618 / H37Rv) OX=83332 GN=lipW PE=1 SV=2	0	1.194	0.26	0.00272517
High	P9WQF5	3-isopropylmalate dehydratase large subunit OS=Mycobacterium tuberculosis (strain ATCC 25618 / H37Rv) OX=83332 GN=leuC PE=1 SV=1	0	1.13	0.18	0.0434035
High	I6YA00	Peptide-methionine (R)-S-oxide reductase OS=Mycobacterium tuberculosis (strain ATCC 25618 / H37Rv) OX=83332 GN=msrB PE=1 SV=1	0	1.214	0.28	0.0153667
High	L7N699	Probable fatty-acid-CoA ligase FadD34 (Fatty-acid-CoA synthetase) (Fatty-acid-CoA synthase) OS=Mycobacterium tuberculosis (strain ATCC 25618 / H37Rv) OX=83332 GN=fadD34 PE=1 SV=1	0	0.89	-0.17	0.0162768
High	I6XFA9	Probable acyl-CoA dehydrogenase FadE21 OS=Mycobacterium tuberculosis (strain ATCC 25618 / H37Rv) OX=83332 GN=fadE21 PE=1 SV=1	0	1.586	0.67	0.0157475
High	P71599	Uncharacterized protein OS=Mycobacterium tuberculosis (strain ATCC 25618 / H37Rv) OX=83332 GN=Rv0029 PE=1 SV=2	0	1.232	0.3	0.0200205
High	P9WNU7	Pup--protein ligase OS=Mycobacterium tuberculosis (strain ATCC 25618 / H37Rv) OX=83332 GN=pafA PE=1 SV=1	0	0.893	-0.16	0.00870221
High	P96285	Putative inactive phenolphthiocerol synthesis polyketide synthase type I Pks1 OS=Mycobacterium tuberculosis (strain ATCC 25618 / H37Rv) OX=83332 GN=pks1 PE=1 SV=4	0	0.865	-0.21	0.0252236
High	P9WPK9	Putative glutamate--cysteine ligase 2 OS=Mycobacterium tuberculosis (strain ATCC 25618 / H37Rv) OX=83332 GN=Rv0433 PE=1 SV=1	0	1.309	0.39	0.0223544
High	P9WFD7	Universal stress protein Rv2623 OS=Mycobacterium tuberculosis (strain ATCC 25618 / H37Rv) OX=83332 GN=Rv2623 PE=1 SV=1	0	1.11	0.15	0.0360012
High	P9WH89	50S ribosomal protein L36 OS=Mycobacterium tuberculosis (strain ATCC 25618 / H37Rv) OX=83332 GN=rpmJ PE=1 SV=1	0	1.053	0.07	0.00418568
High	P9WPR5	Carotenoid cleavage oxygenase OS=Mycobacterium tuberculosis (strain ATCC 25618 / H37Rv) OX=83332 GN=Rv0654 PE=1 SV=1	0	0.905	-0.14	0.0213966
High	P9WPL7	Putative cytochrome P450 141 OS=Mycobacterium tuberculosis (strain ATCC 25618 / H37Rv) OX=83332 GN=cyp141 PE=1 SV=1	0	0.936	-0.09	0.0430431
High	P71988	Possible penicillin-binding protein OS=Mycobacterium tuberculosis (strain ATCC 25618 / H37Rv) OX=83332 GN=Rv1730c PE=1 SV=1	0	1.301	0.38	0.0261159
High	P71540	Probable enoyl-CoA hydratase EchA7 (Enoyl hydrase) (Unsaturated acyl-CoA hydratase) (Crotonase) OS=Mycobacterium tuberculosis (strain ATCC 25618 / H37Rv) OX=83332 GN=echA7 PE=1 SV=1	0	1.291	0.37	0.00512431
High	P9WIE1	Putative peroxiredoxin Rv2521 OS=Mycobacterium tuberculosis (strain ATCC 25618 / H37Rv) OX=83332 GN=bcp PE=1 SV=1	0	0.741	-0.43	0.00460605
High	P9WMQ9	Probable primosomal protein N' OS=Mycobacterium tuberculosis (strain ATCC 25618 / H37Rv) OX=83332 GN=priA PE=1 SV=1	0	1.413	0.5	0.0426554
High	P9WMG3	Uncharacterized HTH-type transcriptional regulator Rv3095 OS=Mycobacterium tuberculosis (strain ATCC 25618 / H37Rv) OX=83332 GN=Rv3095 PE=1 SV=1	0	1.343	0.43	0.0071537
High	P9WKU7	Uncharacterized protein Rv0493c OS=Mycobacterium tuberculosis (strain ATCC 25618 / H37Rv) OX=83332 GN=Rv0493c PE=1 SV=1	0	0.866	-0.21	0.0227714
High	O06241	Conserved protein OS=Mycobacterium tuberculosis (strain ATCC 25618 / H37Rv) OX=83332 GN=Rv2134c PE=1 SV=1	0	1.135	0.18	0.0409544
High	P9WLW7	Uncharacterized protein Rv1502 OS=Mycobacterium tuberculosis (strain ATCC 25618 / H37Rv) OX=83332 GN=Rv1502 PE=1 SV=1	0	1.248	0.32	0.0326856
High	O33298	Possible type I restriction/modification system DNA methylase HsdM (M protein) (DNA methyltransferase) OS=Mycobacterium tuberculosis (strain ATCC 25618 / H37Rv) OX=83332 GN=hsdM PE=1 SV=1	0	1.08	0.11	0.0176729
High	P9WLD9	Uncharacterized protein Rv2297 OS=Mycobacterium tuberculosis (strain ATCC 25618 / H37Rv) OX=83332 GN=Rv2297 PE=1 SV=1	0	1.145	0.19	0.0492279
High	I6XHG6	Uncharacterized protein OS=Mycobacterium tuberculosis (strain ATCC 25618 / H37Rv) OX=83332 GN=Rv3527 PE=4 SV=1	0	1.311	0.39	0.00639747
High	P71716	Salicyl-AMP ligase / salicyl-S-ArCP synthetase OS=Mycobacterium tuberculosis (strain ATCC 25618 / H37Rv) OX=83332 GN=mbtA PE=1 SV=2	0	1.193	0.25	0.00109344
High	O33289	Amino-acid acetyltransferase OS=Mycobacterium tuberculosis (strain ATCC 25618 / H37Rv) OX=83332 GN=argA PE=1 SV=1	0	0.851	-0.23	0.00264387
High	P71734	Conserved protein OS=Mycobacterium tuberculosis (strain ATCC 25618 / H37Rv) OX=83332 GN=Rv2409c PE=1 SV=1	0	0.92	-0.12	0.0418985
High	P9WH49	30S ribosomal protein S18 1 OS=Mycobacterium tuberculosis (strain ATCC 25618 / H37Rv) OX=83332 GN=rpsR1 PE=1 SV=1	0	1.088	0.12	0.038377
High	P96264	Probable lipoprotein aminopeptidase LpqL OS=Mycobacterium tuberculosis (strain ATCC 25618 / H37Rv) OX=83332 GN=lpqL PE=1 SV=1	0	1.093	0.13	0.0200808
High	O53669	Probable succinate dehydrogenase [iron-sulfur subunit] (Succinic dehydrogenase) OS=Mycobacterium tuberculosis (strain ATCC 25618 / H37Rv) OX=83332 GN=Rv0247c PE=1 SV=1	0	0.958	-0.06	0.0242275
High	P9WL93	Uncharacterized protein Rv2569c OS=Mycobacterium tuberculosis (strain ATCC 25618 / H37Rv) OX=83332 GN=Rv2569c PE=1 SV=1	0	1.17	0.23	0.0152871
High	P71627	Uncharacterized protein OS=Mycobacterium tuberculosis (strain ATCC 25618 / H37Rv) OX=83332 GN=Rv2825c PE=4 SV=1	0	0.761	-0.39	0.0164102
High	P9WL87	Uncharacterized protein Rv2574 OS=Mycobacterium tuberculosis (strain ATCC 25618 / H37Rv) OX=83332 GN=Rv2574 PE=1 SV=1	0	1.094	0.13	0.0440715
High	P9WN85	Zinc uptake regulation protein OS=Mycobacterium tuberculosis (strain ATCC 25618 / H37Rv) OX=83332 GN=zur PE=1 SV=1	0	0.927	-0.11	0.0296622
High	P95125	Probable lipase/esterase LipN OS=Mycobacterium tuberculosis (strain ATCC 25618 / H37Rv) OX=83332 GN=lipN PE=1 SV=1	0	1.147	0.2	0.027974
High	P9WJH9	Uncharacterized protein Rv2913c OS=Mycobacterium tuberculosis (strain ATCC 25618 / H37Rv) OX=83332 GN=Rv2913c PE=1 SV=1	0	0.941	-0.09	0.0466355
High	P9WHS5	Protease HtpX homolog OS=Mycobacterium tuberculosis (strain ATCC 25618 / H37Rv) OX=83332 GN=htpX PE=1 SV=1	0	0.958	-0.06	0.00357272
High	P9WG35	Thiol peroxidase OS=Mycobacterium tuberculosis (strain ATCC 25618 / H37Rv) OX=83332 GN=tpx PE=1 SV=1	0	1.104	0.14	0.018284
High	P71635	CRISPR-associated protein Csm6 OS=Mycobacterium tuberculosis (strain ATCC 25618 / H37Rv) OX=83332 GN=csm6 PE=1 SV=5	0	0.812	-0.3	0.0251391
High	O07434	Copper-sensing transcriptional repressor RicR OS=Mycobacterium tuberculosis (strain ATCC 25618 / H37Rv) OX=83332 GN=ricR PE=1 SV=1	0	1.169	0.23	0.015831
High	P9WGY9	DNA-directed RNA polymerase subunit beta OS=Mycobacterium tuberculosis (strain ATCC 25618 / H37Rv) OX=83332 GN=rpoB PE=1 SV=1	0	0.857	-0.22	0.002428
High	A0A089QRB9	Mycolipanoate synthase OS=Mycobacterium tuberculosis (strain ATCC 25618 / H37Rv) OX=83332 GN=msl3 PE=1 SV=2	0	0.937	-0.09	0.00190227
High	P9WL15	Uncharacterized protein Rv2927c OS=Mycobacterium tuberculosis (strain ATCC 25618 / H37Rv) OX=83332 GN=Rv2927c PE=1 SV=1	0	1.101	0.14	0.0074454
High	P9WFY7	tRNA (guanine-N(1)-)-methyltransferase OS=Mycobacterium tuberculosis (strain ATCC 25618 / H37Rv) OX=83332 GN=trmD PE=1 SV=1	0	1.043	0.06	0.0316848
High	P9WGE9	Superoxide dismutase [Cu-Zn] OS=Mycobacterium tuberculosis (strain ATCC 25618 / H37Rv) OX=83332 GN=sodC PE=1 SV=1	0	1.463	0.55	0.0143028
High	O06604	Probable PhiRv1 integrase OS=Mycobacterium tuberculosis (strain ATCC 25618 / H37Rv) OX=83332 GN=Rv1586c PE=1 SV=1	0	1.199	0.26	0.0143555
High	P9WMP5	Delta-aminolevulinic acid dehydratase OS=Mycobacterium tuberculosis (strain ATCC 25618 / H37Rv) OX=83332 GN=hemB PE=1 SV=1	0	1.084	0.12	0.000969053
High	P9WN45	1,4-alpha-glucan branching enzyme GlgB OS=Mycobacterium tuberculosis (strain ATCC 25618 / H37Rv) OX=83332 GN=glgB PE=1 SV=1	0	0.868	-0.2	0.00613847
High	P9WHL7	Phosphoribosylformylglycinamidine synthase subunit PurL OS=Mycobacterium tuberculosis (strain ATCC 25618 / H37Rv) OX=83332 GN=purL PE=1 SV=2	0	0.91	-0.14	0.00699069
High	P9WHM7	Bifunctional purine biosynthesis protein PurH OS=Mycobacterium tuberculosis (strain ATCC 25618 / H37Rv) OX=83332 GN=purH PE=1 SV=1	0	1.341	0.42	0.00812906
High	O50431	Probable NADPH dependent 2,4-dienoyl-CoA reductase FadH (2,4-dienoyl coenzyme A reductase) (4-enoyl-CoA reductase) OS=Mycobacterium tuberculosis (strain ATCC 25618 / H37Rv) OX=83332 GN=fadH PE=1 SV=1	0	0.875	-0.19	0.00472795
High	P9WI23	Uncharacterized PPE family protein PPE20 OS=Mycobacterium tuberculosis (strain ATCC 25618 / H37Rv) OX=83332 GN=PPE20 PE=1 SV=1	0	1.095	0.13	0.0260705
High	P9WM85	Uncharacterized protein Rv0049 OS=Mycobacterium tuberculosis (strain ATCC 25618 / H37Rv) OX=83332 GN=Rv0049 PE=1 SV=1	0	1.088	0.12	0.00332452
High	P9WHP9	tRNA pseudouridine synthase A OS=Mycobacterium tuberculosis (strain ATCC 25618 / H37Rv) OX=83332 GN=truA PE=1 SV=1	0	1.17	0.23	0.0393797
High	P9WNM5	Bifunctional enzyme CysN/CysC OS=Mycobacterium tuberculosis (strain ATCC 25618 / H37Rv) OX=83332 GN=cysNC PE=1 SV=1	0	0.874	-0.19	0.0410924
High	O86340	Conserved protein OS=Mycobacterium tuberculosis (strain ATCC 25618 / H37Rv) OX=83332 GN=Rv2061c PE=1 SV=3	0	1.066	0.09	0.0294226
High	P9WHM5	Phosphoribosylglycinamide formyltransferase OS=Mycobacterium tuberculosis (strain ATCC 25618 / H37Rv) OX=83332 GN=purN PE=1 SV=1	0	1.116	0.16	0.0185601
High	P9WIJ5	Pyrrolidone-carboxylate peptidase OS=Mycobacterium tuberculosis (strain ATCC 25618 / H37Rv) OX=83332 GN=pcp PE=1 SV=1	0.004	1.287	0.36	0.0415741
High	O06560	Probable respiratory nitrate reductase (Beta chain) NarH OS=Mycobacterium tuberculosis (strain ATCC 25618 / H37Rv) OX=83332 GN=narH PE=1 SV=1	0	0.962	-0.06	0.0488349
High	P9WKU5	Uncharacterized protein Rv0495c OS=Mycobacterium tuberculosis (strain ATCC 25618 / H37Rv) OX=83332 GN=Rv0495c PE=1 SV=1	0	0.828	-0.27	0.0169836
High	P72042	Uncharacterized protein Rv3776 OS=Mycobacterium tuberculosis (strain ATCC 25618 / H37Rv) OX=83332 GN=Rv3776 PE=4 SV=1	0	1.597	0.68	0.0277808
High	P9WHV9	Polyphosphate kinase OS=Mycobacterium tuberculosis (strain ATCC 25618 / H37Rv) OX=83332 GN=ppk PE=1 SV=1	0	1.173	0.23	0.0153625
High	O53561	Possible enoyl-CoA hydratase EchA19 (Enoyl hydrase) (Unsaturated acyl-CoA hydratase) (Crotonase) OS=Mycobacterium tuberculosis (strain ATCC 25618 / H37Rv) OX=83332 GN=echA19 PE=1 SV=1	0	1.226	0.29	0.000796031
High	P96257	Probable glutamine-binding lipoprotein GlnH (GLNBP) OS=Mycobacterium tuberculosis (strain ATCC 25618 / H37Rv) OX=83332 GN=glnH PE=1 SV=1	0.001	0.955	-0.07	0.0131527
High	I6YFL7	Rubredoxin OS=Mycobacterium tuberculosis (strain ATCC 25618 / H37Rv) OX=83332 GN=rubB PE=1 SV=1	0	1.115	0.16	0.0388485
High	P9WHN9	Phosphotriesterase homology protein OS=Mycobacterium tuberculosis (strain ATCC 25618 / H37Rv) OX=83332 GN=php PE=1 SV=1	0	1.122	0.17	0.0143446
High	I6YB11	Probable short chain alcohol dehydrogenase/reductase OS=Mycobacterium tuberculosis (strain ATCC 25618 / H37Rv) OX=83332 GN=Rv3057c PE=1 SV=1	0	0.972	-0.04	0.0337039
High	P9WQK3	Energy-dependent translational throttle protein EttA OS=Mycobacterium tuberculosis (strain ATCC 25618 / H37Rv) OX=83332 GN=ettA PE=1 SV=1	0	0.838	-0.25	0.0112801
High	P9WNS7	Probable tRNA-dihydrouridine synthase OS=Mycobacterium tuberculosis (strain ATCC 25618 / H37Rv) OX=83332 GN=dus PE=1 SV=1	0	0.907	-0.14	0.0144562
High	P9WQ49	Putative fatty-acid--CoA ligase FadD21 OS=Mycobacterium tuberculosis (strain ATCC 25618 / H37Rv) OX=83332 GN=fadD21 PE=1 SV=1	0	0.9	-0.15	0.0244954
High	O50435	Uncharacterized protein OS=Mycobacterium tuberculosis (strain ATCC 25618 / H37Rv) OX=83332 GN=Rv1179c PE=1 SV=1	0	0.862	-0.21	0.00300479
High	P72041	Probable lipase LipE OS=Mycobacterium tuberculosis (strain ATCC 25618 / H37Rv) OX=83332 GN=lipE PE=1 SV=1	0	0.913	-0.13	0.0319438
High	P9WPP7	Mycocyclosin synthase OS=Mycobacterium tuberculosis (strain ATCC 25618 / H37Rv) OX=83332 GN=cyp121 PE=1 SV=1	0	0.859	-0.22	0.0134764
High	P9WJE3	ESX-5 secretion system protein EccE5 OS=Mycobacterium tuberculosis (strain ATCC 25618 / H37Rv) OX=83332 GN=eccE5 PE=1 SV=1	0	1.153	0.21	0.0141854
High	P9WQD1	Acetyl-coenzyme A synthetase OS=Mycobacterium tuberculosis (strain ATCC 25618 / H37Rv) OX=83332 GN=acsA PE=1 SV=1	0	0.95	-0.07	0.035933
High	P9WFX3	Anthranilate synthase component 1 OS=Mycobacterium tuberculosis (strain ATCC 25618 / H37Rv) OX=83332 GN=trpE PE=1 SV=1	0	1.333	0.41	0.000252997
High	P9WLN3	Uncharacterized protein Rv2004c OS=Mycobacterium tuberculosis (strain ATCC 25618 / H37Rv) OX=83332 GN=Rv2004c PE=1 SV=1	0	1.136	0.18	0.00855431
High	O50434	Aminotransferase OS=Mycobacterium tuberculosis (strain ATCC 25618 / H37Rv) OX=83332 GN=Rv1178 PE=1 SV=1	0	0.665	-0.59	0.0281153
High	I6X5U4	Uncharacterized protein OS=Mycobacterium tuberculosis (strain ATCC 25618 / H37Rv) OX=83332 GN=Rv2954c PE=1 SV=1	0	1.15	0.2	0.0189415
High	O50406	Type B diterpene cyclase OS=Mycobacterium tuberculosis (strain ATCC 25618 / H37Rv) OX=83332 GN=Rv3377c PE=1 SV=1	0	0.84	-0.25	0.0120878
High	I6YGE4	Uncharacterized protein OS=Mycobacterium tuberculosis (strain ATCC 25618 / H37Rv) OX=83332 GN=Rv3528c PE=1 SV=1	0	0.894	-0.16	0.0484077
High	P9WMP7	Glutamyl-tRNA reductase OS=Mycobacterium tuberculosis (strain ATCC 25618 / H37Rv) OX=83332 GN=hemA PE=1 SV=1	0	1.049	0.07	0.038933
High	P9WNA5	ESX-5 secretion system protein EccC5 OS=Mycobacterium tuberculosis (strain ATCC 25618 / H37Rv) OX=83332 GN=eccC5 PE=1 SV=1	0	0.917	-0.13	0.013554
High	P9WIL7	3-methyl-2-oxobutanoate hydroxymethyltransferase OS=Mycobacterium tuberculosis (strain ATCC 25618 / H37Rv) OX=83332 GN=panB PE=1 SV=1	0	1.242	0.31	0.0462195
High	O06554	Conserved protein OS=Mycobacterium tuberculosis (strain ATCC 25618 / H37Rv) OX=83332 GN=Rv1156 PE=1 SV=1	0	1.11	0.15	0.024988
High	O07427	Monoacylglycerol lipase OS=Mycobacterium tuberculosis (strain ATCC 25618 / H37Rv) OX=83332 GN=Rv0183 PE=1 SV=2	0	1.301	0.38	0.0103182
High	P9WN27	Bifunctional glutamine synthetase adenylyltransferase/adenylyl-removing enzyme OS=Mycobacterium tuberculosis (strain ATCC 25618 / H37Rv) OX=83332 GN=glnE PE=1 SV=1	0	1.091	0.13	0.0414592
High	I6Y2G3	Probable phosphoglucomutase PgmA (Glucose phosphomutase) (PGM) OS=Mycobacterium tuberculosis (strain ATCC 25618 / H37Rv) OX=83332 GN=pgmA PE=1 SV=1	0	1.138	0.19	0.00948066
High	O53203	NAD-specific glutamate dehydrogenase OS=Mycobacterium tuberculosis (strain ATCC 25618 / H37Rv) OX=83332 GN=gdh PE=1 SV=1	0	0.909	-0.14	0.00284365
High	P9WIR5	Cadmium-induced protein CadI OS=Mycobacterium tuberculosis (strain ATCC 25618 / H37Rv) OX=83332 GN=cadI PE=1 SV=1	0	1.776	0.83	0.00330474
High	I6Y1G3	Uncharacterized protein OS=Mycobacterium tuberculosis (strain ATCC 25618 / H37Rv) OX=83332 GN=Rv2670c PE=1 SV=1	0.002	0.814	-0.3	0.0132811
High	O06159	Dihydrolipoyllysine-residue acyltransferase component of branched-chain alpha-ketoacid dehydrogenase complex OS=Mycobacterium tuberculosis (strain ATCC 25618 / H37Rv) OX=83332 GN=bkdC PE=1 SV=2	0	0.884	-0.18	0.021677
High	P96815	Uncharacterized protein OS=Mycobacterium tuberculosis (strain ATCC 25618 / H37Rv) OX=83332 GN=Rv0138 PE=1 SV=2	0	0.816	-0.29	0.0159424
High	P9WJE5	ESX-3 secretion system protein EccE3 OS=Mycobacterium tuberculosis (strain ATCC 25618 / H37Rv) OX=83332 GN=eccE3 PE=1 SV=1	0	0.914	-0.13	0.0340217
High	P96825	Putative short-chain type dehydrogenase/reductase Rv0148 OS=Mycobacterium tuberculosis (strain ATCC 25618 / H37Rv) OX=83332 GN=Rv0148 PE=1 SV=3	0	1.094	0.13	0.0345822
High	P9WHL9	N5-carboxyaminoimidazole ribonucleotide synthase OS=Mycobacterium tuberculosis (strain ATCC 25618 / H37Rv) OX=83332 GN=purK PE=1 SV=1	0	0.809	-0.31	0.00285679
High	O53464	Putative antitoxin VapB45 OS=Mycobacterium tuberculosis (strain ATCC 25618 / H37Rv) OX=83332 GN=vapB45 PE=1 SV=3	0	0.857	-0.22	0.0373032
High	O53360	Probable phosphomannomutase PmmB (Phosphomannose mutase) OS=Mycobacterium tuberculosis (strain ATCC 25618 / H37Rv) OX=83332 GN=pmmB PE=1 SV=1	0	0.945	-0.08	0.0312797
High	P9WM67	Uncharacterized protein Rv0098 OS=Mycobacterium tuberculosis (strain ATCC 25618 / H37Rv) OX=83332 GN=Rv0098 PE=1 SV=1	0	1.398	0.48	0.0172991
High	P9WHA1	50S ribosomal protein L31 OS=Mycobacterium tuberculosis (strain ATCC 25618 / H37Rv) OX=83332 GN=rpmE PE=1 SV=1	0	1.154	0.21	0.0279905
High	P9WGQ9	Uncharacterized oxidoreductase Rv0769 OS=Mycobacterium tuberculosis (strain ATCC 25618 / H37Rv) OX=83332 GN=Rv0769 PE=1 SV=1	0	1.283	0.36	0.00929855
High	O07431	Probable O-methyltransferase OS=Mycobacterium tuberculosis (strain ATCC 25618 / H37Rv) OX=83332 GN=Rv0187 PE=1 SV=1	0	0.885	-0.18	0.00657598
High	I6WZI4	Conserved protein OS=Mycobacterium tuberculosis (strain ATCC 25618 / H37Rv) OX=83332 GN=Rv0822c PE=1 SV=1	0	1.066	0.09	0.0361153
High	P9WFI9	Putative S-adenosyl-L-methionine-dependent methyltransferase Rv0281 OS=Mycobacterium tuberculosis (strain ATCC 25618 / H37Rv) OX=83332 GN=Rv0281 PE=1 SV=1	0	1.26	0.33	0.0034757
High	P9WPH9	ESX-1 secretion system protein EccA1 OS=Mycobacterium tuberculosis (strain ATCC 25618 / H37Rv) OX=83332 GN=eccA1 PE=1 SV=1	0	1.157	0.21	0.0330235
High	P9WHI7	DNA repair protein RecN OS=Mycobacterium tuberculosis (strain ATCC 25618 / H37Rv) OX=83332 GN=recN PE=1 SV=1	0	1.585	0.66	0.0179199
High	P9WJ79	Putative mycofactocin radical SAM maturase MftC OS=Mycobacterium tuberculosis (strain ATCC 25618 / H37Rv) OX=83332 GN=mftC PE=1 SV=1	0	0.763	-0.39	0.0160968
High	P9WFT5	Threonine--tRNA ligase OS=Mycobacterium tuberculosis (strain ATCC 25618 / H37Rv) OX=83332 GN=thrS PE=1 SV=1	0	0.912	-0.13	0.00754303
High	P9WNW7	Iron-dependent extradiol dioxygenase OS=Mycobacterium tuberculosis (strain ATCC 25618 / H37Rv) OX=83332 GN=hsaC PE=1 SV=1	0	1.259	0.33	0.0455361
High	P9WG37	Alpha-keto-acid decarboxylase OS=Mycobacterium tuberculosis (strain ATCC 25618 / H37Rv) OX=83332 GN=kdc PE=1 SV=1	0	0.928	-0.11	0.0274978
High	O50433	Probable ferredoxin FdxC OS=Mycobacterium tuberculosis (strain ATCC 25618 / H37Rv) OX=83332 GN=fdxC PE=1 SV=1	0	1.732	0.79	0.00836161
High	P9WLV5	Uncharacterized protein Rv1520 OS=Mycobacterium tuberculosis (strain ATCC 25618 / H37Rv) OX=83332 GN=Rv1520 PE=1 SV=1	0	0.766	-0.38	0.0496999
High	O33181	Uncharacterized protein OS=Mycobacterium tuberculosis (strain ATCC 25618 / H37Rv) OX=83332 GN=Rv1778c PE=1 SV=3	0	0.913	-0.13	0.0116944
High	P9WIV9	NADH-quinone oxidoreductase subunit G OS=Mycobacterium tuberculosis (strain ATCC 25618 / H37Rv) OX=83332 GN=nuoG PE=1 SV=1	0	1.046	0.07	0.0180917
High	P9WGI7	Serine hydroxymethyltransferase 2 OS=Mycobacterium tuberculosis (strain ATCC 25618 / H37Rv) OX=83332 GN=glyA2 PE=1 SV=1	0	1.117	0.16	0.0467379
High	P9WKC3	Probable diacyglycerol O-acyltransferase Tgs4 OS=Mycobacterium tuberculosis (strain ATCC 25618 / H37Rv) OX=83332 GN=tgs4 PE=1 SV=1	0.002	1.078	0.11	0.0329983
High	O53370	Succinate dehydrogenase flavoprotein subunit OS=Mycobacterium tuberculosis (strain ATCC 25618 / H37Rv) OX=83332 GN=sdhA PE=1 SV=1	0	1.018	0.03	0.0384282
High	O06350	Carboxylesterase LipF OS=Mycobacterium tuberculosis (strain ATCC 25618 / H37Rv) OX=83332 GN=lipF PE=1 SV=3	0	1.111	0.15	0.029325
High	P9WJJ5	Probable nicotinate-nucleotide adenylyltransferase OS=Mycobacterium tuberculosis (strain ATCC 25618 / H37Rv) OX=83332 GN=nadD PE=1 SV=1	0	1.523	0.61	0.0283777
High	P9WPD3	Putative citrate synthase 2 OS=Mycobacterium tuberculosis (strain ATCC 25618 / H37Rv) OX=83332 GN=citA PE=1 SV=1	0	1.093	0.13	0.00278766
High	P9WK91	Lipoyl synthase OS=Mycobacterium tuberculosis (strain ATCC 25618 / H37Rv) OX=83332 GN=lipA PE=1 SV=1	0	1.096	0.13	0.0340418
High	O05777	Conserved protein OS=Mycobacterium tuberculosis (strain ATCC 25618 / H37Rv) OX=83332 GN=Rv3099c PE=1 SV=1	0	1.11	0.15	0.0174717
High	P9WGS3	Probable oxidoreductase EphD OS=Mycobacterium tuberculosis (strain ATCC 25618 / H37Rv) OX=83332 GN=ephD PE=1 SV=1	0	0.922	-0.12	0.000107824
High	O69687	Probable fatty acid methyltransferase Rv3720 OS=Mycobacterium tuberculosis (strain ATCC 25618 / H37Rv) OX=83332 GN=Rv3720 PE=1 SV=4	0	0.929	-0.11	0.0349042
High	Q6MX34	Probable uroporphyrin-III C-methyltransferase HemD (Uroporphyrinogen III methylase) (Urogen III methylase) (SUMT) (Urogen III methylase) (UROM) OS=Mycobacterium tuberculosis (strain ATCC 25618 / H37Rv) OX=83332 GN=hemD PE=1 SV=1	0	0.895	-0.16	0.0370876
High	P9WPT5	Manganese-exporting P-type ATPase OS=Mycobacterium tuberculosis (strain ATCC 25618 / H37Rv) OX=83332 GN=ctpC PE=1 SV=1	0	0.878	-0.19	0.0227572
High	P9WJB7	Nucleoid-associated protein EspR OS=Mycobacterium tuberculosis (strain ATCC 25618 / H37Rv) OX=83332 GN=espR PE=1 SV=1	0	1.172	0.23	0.0315772
High	P9WJM1	UDP-N-acetylglucosamine 1-carboxyvinyltransferase OS=Mycobacterium tuberculosis (strain ATCC 25618 / H37Rv) OX=83332 GN=murA PE=1 SV=1	0	0.841	-0.25	0.00438728
High	I6Y231	Probable multifunctional mycocerosic acid synthase membrane-associated Mas OS=Mycobacterium tuberculosis (strain ATCC 25618 / H37Rv) OX=83332 GN=mas PE=1 SV=1	0	0.921	-0.12	0.00419938
High	P71741	Trehalase OS=Mycobacterium tuberculosis (strain ATCC 25618 / H37Rv) OX=83332 GN=Rv2402 PE=1 SV=2	0	0.941	-0.09	0.0047283
High	P9WHF1	Riboflavin biosynthesis protein RibBA OS=Mycobacterium tuberculosis (strain ATCC 25618 / H37Rv) OX=83332 GN=ribBA PE=1 SV=1	0	1.103	0.14	0.0439047
High	P9WK95	3-isopropylmalate dehydratase small subunit OS=Mycobacterium tuberculosis (strain ATCC 25618 / H37Rv) OX=83332 GN=leuD PE=1 SV=1	0	1.166	0.22	0.00248914
High	P71815	Possible two component system response sensor kinase membrane associated PhoR OS=Mycobacterium tuberculosis (strain ATCC 25618 / H37Rv) OX=83332 GN=phoR PE=1 SV=1	0	0.792	-0.34	0.0141881
High	P71787	Probable membrane protein OS=Mycobacterium tuberculosis (strain ATCC 25618 / H37Rv) OX=83332 GN=Rv1508c PE=1 SV=2	0	0.907	-0.14	0.00541494
High	P9WQE7	Phthiocerol synthesis polyketide synthase type I PpsA OS=Mycobacterium tuberculosis (strain ATCC 25618 / H37Rv) OX=83332 GN=ppsA PE=1 SV=1	0	0.929	-0.11	0.0278313
High	P9WP87	Precorrin-8X methylmutase OS=Mycobacterium tuberculosis (strain ATCC 25618 / H37Rv) OX=83332 GN=cobH PE=1 SV=1	0	1.166	0.22	0.010705
High	P71629	CRISPR-associated protein Cas10/Csm1 OS=Mycobacterium tuberculosis (strain ATCC 25618 / H37Rv) OX=83332 GN=cas10 PE=1 SV=1	0	1.269	0.34	0.0121301
High	P9WNH1	Putative non-heme bromoperoxidase BpoC OS=Mycobacterium tuberculosis (strain ATCC 25618 / H37Rv) OX=83332 GN=bpoC PE=1 SV=1	0	1.22	0.29	0.0444448
High	P9WKY9	Uncharacterized protein Rv3412 OS=Mycobacterium tuberculosis (strain ATCC 25618 / H37Rv) OX=83332 GN=Rv3412 PE=1 SV=1	0	0.794	-0.33	0.0185571
High	P9WGY3	Putative 4-hydroxy-4-methyl-2-oxoglutarate aldolase OS=Mycobacterium tuberculosis (strain ATCC 25618 / H37Rv) OX=83332 GN=rraA PE=1 SV=1	0	1.075	0.1	0.0231837
High	P96235	Probable conserved transmembrane protein OS=Mycobacterium tuberculosis (strain ATCC 25618 / H37Rv) OX=83332 GN=Rv3843c PE=1 SV=2	0	1.377	0.46	0.0273737
High	P9WNW9	Histidinol dehydrogenase OS=Mycobacterium tuberculosis (strain ATCC 25618 / H37Rv) OX=83332 GN=hisD PE=1 SV=2	0	0.634	-0.66	0.0315286
High	P9WGB7	Cystathionine gamma-synthase OS=Mycobacterium tuberculosis (strain ATCC 25618 / H37Rv) OX=83332 GN=metB PE=1 SV=1	0	1.092	0.13	0.034746
High	O07239	Conserved hypothetical proline and threonine rich protein OS=Mycobacterium tuberculosis (strain ATCC 25618 / H37Rv) OX=83332 GN=Rv0312 PE=1 SV=1	0	1.172	0.23	0.000111519
High	O07253	Uncharacterized protein OS=Mycobacterium tuberculosis (strain ATCC 25618 / H37Rv) OX=83332 GN=Rv0329c PE=1 SV=1	0.002	1.117	0.16	0.0255498
High	P9WN71	Glucose-6-phosphate 1-dehydrogenase 1 OS=Mycobacterium tuberculosis (strain ATCC 25618 / H37Rv) OX=83332 GN=zwf1 PE=1 SV=1	0	1.103	0.14	0.0346425
High	P9WIK5	Acyltransferase papA3 OS=Mycobacterium tuberculosis (strain ATCC 25618 / H37Rv) OX=83332 GN=papA3 PE=1 SV=1	0	0.897	-0.16	0.0254301
High	P9WK53	Putative lipoprotein LprB OS=Mycobacterium tuberculosis (strain ATCC 25618 / H37Rv) OX=83332 GN=lprB PE=1 SV=1	0	0.967	-0.05	0.0414896
High	P9WMF9	DNA-binding transcriptional activator DevR/DosR OS=Mycobacterium tuberculosis (strain ATCC 25618 / H37Rv) OX=83332 GN=devR PE=1 SV=1	0	1.477	0.56	0.00916541
High	P9WQ25	Glycogen operon protein GlgX homolog OS=Mycobacterium tuberculosis (strain ATCC 25618 / H37Rv) OX=83332 GN=glgX PE=1 SV=1	0	0.785	-0.35	0.00327443
High	P9WNQ9	ESX-5 secretion system ATPase EccB5 OS=Mycobacterium tuberculosis (strain ATCC 25618 / H37Rv) OX=83332 GN=eccB5 PE=1 SV=1	0	0.86	-0.22	0.0268856
High	P9WID7	ATP-dependent 6-phosphofructokinase OS=Mycobacterium tuberculosis (strain ATCC 25618 / H37Rv) OX=83332 GN=pfkA PE=1 SV=1	0	0.892	-0.17	0.00664744
High	P9WGG9	ECF RNA polymerase sigma factor SigD OS=Mycobacterium tuberculosis (strain ATCC 25618 / H37Rv) OX=83332 GN=sigD PE=1 SV=1	0.001	0.858	-0.22	0.0047441
High	P9WGQ5	Uncharacterized oxidoreductase Rv0927c OS=Mycobacterium tuberculosis (strain ATCC 25618 / H37Rv) OX=83332 GN=Rv0927c PE=1 SV=1	0	1.194	0.26	0.0273398
High	P9WHP3	Phytoene synthase OS=Mycobacterium tuberculosis (strain ATCC 25618 / H37Rv) OX=83332 GN=crtB PE=1 SV=1	0	1.311	0.39	0.0302677
High	O07242	Possible beta-1,3-glucanase OS=Mycobacterium tuberculosis (strain ATCC 25618 / H37Rv) OX=83332 GN=Rv0315 PE=1 SV=1	0	0.909	-0.14	0.0350611
High	O53432	Conserved protein OS=Mycobacterium tuberculosis (strain ATCC 25618 / H37Rv) OX=83332 GN=Rv1084 PE=1 SV=1	0	1.258	0.33	0.0337743
High	Q10782	Possible ketoacyl reductase OS=Mycobacterium tuberculosis (strain ATCC 25618 / H37Rv) OX=83332 GN=Rv1544 PE=1 SV=1	0	1.359	0.44	0.0154503
High	I6YCP0	Uncharacterized protein OS=Mycobacterium tuberculosis (strain ATCC 25618 / H37Rv) OX=83332 GN=Rv3651 PE=1 SV=1	0	0.94	-0.09	0.00874004
High	P9WPL3	Putative cytochrome P450 143 OS=Mycobacterium tuberculosis (strain ATCC 25618 / H37Rv) OX=83332 GN=cyp143 PE=1 SV=1	0	0.819	-0.29	0.0393053
High	P9WHV5	Exopolyphosphatase 1 OS=Mycobacterium tuberculosis (strain ATCC 25618 / H37Rv) OX=83332 GN=ppx1 PE=1 SV=1	0	0.835	-0.26	0.00974376
High	P9WP29	Diacylglycerol kinase OS=Mycobacterium tuberculosis (strain ATCC 25618 / H37Rv) OX=83332 GN=dagK PE=1 SV=1	0	0.848	-0.24	0.0256803
High	P9WQ63	Phenyloxazoline synthase MbtB OS=Mycobacterium tuberculosis (strain ATCC 25618 / H37Rv) OX=83332 GN=mbtB PE=1 SV=1	0	0.929	-0.11	0.00623443
High	P72062	Conserved protein OS=Mycobacterium tuberculosis (strain ATCC 25618 / H37Rv) OX=83332 GN=Rv3796 PE=1 SV=2	0	1.403	0.49	0.0466084
High	P9WM69	Uncharacterized protein Rv0093c OS=Mycobacterium tuberculosis (strain ATCC 25618 / H37Rv) OX=83332 GN=Rv0093c PE=1 SV=1	0	1.978	0.98	0.00462864
High	O53336	Uncharacterized protein OS=Mycobacterium tuberculosis (strain ATCC 25618 / H37Rv) OX=83332 GN=Rv3190c PE=1 SV=1	0.002	1.19	0.25	0.0223907
High	P9WHF7	Putative thiosulfate sulfurtransferase SseA OS=Mycobacterium tuberculosis (strain ATCC 25618 / H37Rv) OX=83332 GN=sseA PE=1 SV=1	0	0.898	-0.16	0.0119412
High	P9WQB7	Alkyl hydroperoxide reductase C OS=Mycobacterium tuberculosis (strain ATCC 25618 / H37Rv) OX=83332 GN=ahpC PE=1 SV=1	0	0.908	-0.14	0.0172823
High	P9WFU7	Lysylphosphatidylglycerol biosynthesis bifunctional protein LysX OS=Mycobacterium tuberculosis (strain ATCC 25618 / H37Rv) OX=83332 GN=lysX PE=1 SV=1	0	0.91	-0.14	0.0153482
High	P95147	Uncharacterized protein OS=Mycobacterium tuberculosis (strain ATCC 25618 / H37Rv) OX=83332 GN=Rv1868 PE=1 SV=2	0	1.073	0.1	0.0150487
High	I6Y4U4	Probable oxidoreductase OS=Mycobacterium tuberculosis (strain ATCC 25618 / H37Rv) OX=83332 GN=Rv0794c PE=1 SV=1	0	0.862	-0.21	0.0270561
High	O05773	Uncharacterized protein OS=Mycobacterium tuberculosis (strain ATCC 25618 / H37Rv) OX=83332 GN=Rv3094c PE=1 SV=3	0	0.89	-0.17	0.0333279
High	O05886	Ribosome hibernation promotion factor OS=Mycobacterium tuberculosis (strain ATCC 25618 / H37Rv) OX=83332 GN=hpf PE=1 SV=4	0	1.213	0.28	0.0472631
High	P9WHR3	Carboxylesterase A OS=Mycobacterium tuberculosis (strain ATCC 25618 / H37Rv) OX=83332 GN=caeA PE=1 SV=1	0	0.968	-0.05	0.0493095
High	P9WIC9	2,3-bisphosphoglycerate-dependent phosphoglycerate mutase OS=Mycobacterium tuberculosis (strain ATCC 25618 / H37Rv) OX=83332 GN=gpmA PE=1 SV=1	0	1.567	0.65	0.0221518
High	P9WP07	Uncharacterized membrane protein Rv2637 OS=Mycobacterium tuberculosis (strain ATCC 25618 / H37Rv) OX=83332 GN=Rv2637 PE=1 SV=1	0	0.908	-0.14	0.0113549
High	I6X5G8	Uncharacterized protein OS=Mycobacterium tuberculosis (strain ATCC 25618 / H37Rv) OX=83332 GN=Rv2828c PE=1 SV=1	0	0.768	-0.38	0.0197196
High	P9WK09	Metallothionein OS=Mycobacterium tuberculosis (strain ATCC 25618 / H37Rv) OX=83332 GN=mymT PE=1 SV=1	0	3.209	1.68	0.00142665
High	P9WJC7	ESX-3 secretion-associated protein EspG3 OS=Mycobacterium tuberculosis (strain ATCC 25618 / H37Rv) OX=83332 GN=espG3 PE=1 SV=1	0	1.148	0.2	0.000179081
High	O53482	Probable sugar-transport ATP-binding protein ABC transporter OS=Mycobacterium tuberculosis (strain ATCC 25618 / H37Rv) OX=83332 GN=Rv2038c PE=3 SV=1	0	1.141	0.19	0.0446786
High	P9WPZ9	N-acetyl-gamma-glutamyl-phosphate reductase OS=Mycobacterium tuberculosis (strain ATCC 25618 / H37Rv) OX=83332 GN=argC PE=1 SV=1	0	1.08	0.11	0.0182621
High	I6Y4V6	Phosphoribosylformylglycinamidine cyclo-ligase OS=Mycobacterium tuberculosis (strain ATCC 25618 / H37Rv) OX=83332 GN=purM PE=1 SV=1	0	1.127	0.17	0.000525357
High	P9WN59	Glutamyl-tRNA(Gln) amidotransferase subunit C OS=Mycobacterium tuberculosis (strain ATCC 25618 / H37Rv) OX=83332 GN=gatC PE=1 SV=1	0	1.11	0.15	0.0114678
High	O53353	Transcriptional regulator WhiB2 OS=Mycobacterium tuberculosis (strain ATCC 25618 / H37Rv) OX=83332 GN=whiB2 PE=1 SV=3	0	0.871	-0.2	0.0472078
High	P9WHM9	Phosphoribosylamine--glycine ligase OS=Mycobacterium tuberculosis (strain ATCC 25618 / H37Rv) OX=83332 GN=purD PE=1 SV=1	0	1.052	0.07	0.00605387
High	O08343	Uncharacterized metal-dependent hydrolase TatD OS=Mycobacterium tuberculosis (strain ATCC 25618 / H37Rv) OX=83332 GN=tatD PE=1 SV=1	0	0.892	-0.17	0.0268117
High	P9WIT1	Uncharacterized FAD-linked oxidoreductase Rv2280 OS=Mycobacterium tuberculosis (strain ATCC 25618 / H37Rv) OX=83332 GN=Rv2280 PE=1 SV=1	0	1.082	0.11	0.00164211
High	P9WH75	Ribonucleoside-diphosphate reductase subunit alpha OS=Mycobacterium tuberculosis (strain ATCC 25618 / H37Rv) OX=83332 GN=nrdE PE=1 SV=1	0	0.86	-0.22	0.00162417
High	P9WHU9	Glutamate 5-kinase OS=Mycobacterium tuberculosis (strain ATCC 25618 / H37Rv) OX=83332 GN=proB PE=1 SV=1	0.002	1.096	0.13	0.0295487
High	O53461	Uncharacterized protein OS=Mycobacterium tuberculosis (strain ATCC 25618 / H37Rv) OX=83332 GN=Rv2015c PE=4 SV=3	0	1.072	0.1	0.000547273
High	P96261	Possible thiamine biosynthesis oxidoreductase ThiO OS=Mycobacterium tuberculosis (strain ATCC 25618 / H37Rv) OX=83332 GN=thiO PE=1 SV=1	0	1.275	0.35	0.0278429
High	P9WGS9	Decaprenylphosphoryl-2-keto-beta-D-erythro-pentose reductase OS=Mycobacterium tuberculosis (strain ATCC 25618 / H37Rv) OX=83332 GN=dprE2 PE=1 SV=1	0	1.235	0.3	0.00164038
High	O53156	Possible nitrogen fixation related protein OS=Mycobacterium tuberculosis (strain ATCC 25618 / H37Rv) OX=83332 GN=Rv1465 PE=1 SV=1	0	0.822	-0.28	0.0318955
High	P9WL47	Uncharacterized protein Rv2658c OS=Mycobacterium tuberculosis (strain ATCC 25618 / H37Rv) OX=83332 GN=Rv2658c PE=1 SV=1	0	0.723	-0.47	0.00103619
High	O06826	Probable dehydrogenase OS=Mycobacterium tuberculosis (strain ATCC 25618 / H37Rv) OX=83332 GN=Rv1432 PE=1 SV=1	0	0.922	-0.12	0.000787975
High	P9WHR5	Carboxylesterase B OS=Mycobacterium tuberculosis (strain ATCC 25618 / H37Rv) OX=83332 GN=caeB PE=1 SV=1	0	1.69	0.76	0.00576117
High	O33346	Possible penicillin-binding lipoprotein OS=Mycobacterium tuberculosis (strain ATCC 25618 / H37Rv) OX=83332 GN=Rv2864c PE=4 SV=3	0	1.23	0.3	0.0454093
High	P9WH95	50S ribosomal protein L33 2 OS=Mycobacterium tuberculosis (strain ATCC 25618 / H37Rv) OX=83332 GN=rpmG2 PE=1 SV=1	0	1.821	0.87	0.00937552
High	P9WHQ1	Uncharacterized RNA pseudouridine synthase Rv1711 OS=Mycobacterium tuberculosis (strain ATCC 25618 / H37Rv) OX=83332 GN=Rv1711 PE=1 SV=1	0	0.855	-0.23	0.0308468
High	P9WG19	Cell division protein FtsX OS=Mycobacterium tuberculosis (strain ATCC 25618 / H37Rv) OX=83332 GN=ftsX PE=1 SV=1	0	0.969	-0.05	0.00878999
High	P9WPL9	Putative cytochrome P450 140 OS=Mycobacterium tuberculosis (strain ATCC 25618 / H37Rv) OX=83332 GN=cyp140 PE=1 SV=1	0	0.865	-0.21	0.0445765
High	P9WKJ7	Ketol-acid reductoisomerase (NADP(+)) OS=Mycobacterium tuberculosis (strain ATCC 25618 / H37Rv) OX=83332 GN=ilvC PE=1 SV=2	0	0.808	-0.31	0.00461959
High	O53923	Uncharacterized protein OS=Mycobacterium tuberculosis (strain ATCC 25618 / H37Rv) OX=83332 GN=Rv1676 PE=1 SV=1	0	0.847	-0.24	0.00578298
High	I6Y498	Probable anion transporter ATPase OS=Mycobacterium tuberculosis (strain ATCC 25618 / H37Rv) OX=83332 GN=Rv3680 PE=1 SV=1	0	1.408	0.49	0.00103672
High	P9WHE9	6,7-dimethyl-8-ribityllumazine synthase OS=Mycobacterium tuberculosis (strain ATCC 25618 / H37Rv) OX=83332 GN=ribH PE=1 SV=1	0	1.126	0.17	0.0210791
High	P9WH03	Ribonuclease 3 OS=Mycobacterium tuberculosis (strain ATCC 25618 / H37Rv) OX=83332 GN=rnc PE=1 SV=1	0	1.316	0.4	0.0191549
High	O05894	Rubredoxin OS=Mycobacterium tuberculosis (strain ATCC 25618 / H37Rv) OX=83332 GN=rubA PE=3 SV=3	0	1.183	0.24	0.003624
High	P9WPL5	Steroid C26-monooxygenase OS=Mycobacterium tuberculosis (strain ATCC 25618 / H37Rv) OX=83332 GN=cyp142 PE=1 SV=1	0	1.196	0.26	0.0307319
High	P9WFU9	Lysine--tRNA ligase 1 OS=Mycobacterium tuberculosis (strain ATCC 25618 / H37Rv) OX=83332 GN=lysS1 PE=1 SV=1	0	1.111	0.15	0.0237446
High	P9WJ67	Anti-sigma-L factor RslA OS=Mycobacterium tuberculosis (strain ATCC 25618 / H37Rv) OX=83332 GN=rslA PE=1 SV=1	0	1.208	0.27	0.0406279
High	P9WMR5	Probable ATP-dependent helicase DinG homolog OS=Mycobacterium tuberculosis (strain ATCC 25618 / H37Rv) OX=83332 GN=dinG PE=1 SV=1	0	1.037	0.05	0.0110037
