# Supplementary material for: Identification and Quantification of S-Sulfenylation Proteome of Mycobacterium tuberculosis under Oxidative Stress
Source: Microbiol Spectr. 2023 Mar 21;11(2):e03386-22. doi: 10.1128/spectrum.03386-22 (PMC10101118; doi:10.1128/spectrum.03386-22)
Supplement: Supplemental file 4 — Table S3. Download spectrum.03386-22-s0004.xlsx, XLSX file, 0.02 MB [file spectrum.03386-22-s0004.xlsx]

## Sheet: Sheet1
Table S3 Overlapped significantly modified proteins of total cysteine and SOH under H2O2 pressure.
Accession	Protein names	Gene Names	SOH modification sites counts	Total modification sites counts	Modified in SOH and Total group	SOH Abundance Ratio: R / C	SOH Abundance Ratio (log2): R / C	SOH Abundance Ratio P-Value: R / C	Total cysteine Abundance Ratio: R/ C	Total cysteine Abundance Ratio (log2): R / C	SOH Abundance Ratio/Total Cysteine Abundace Ratio
I6XFA9	Probable acyl-CoA dehydrogenase FadE21	fadE21 Rv2789c	2	2	2	1.586	0.67	0.0157475	1.392	0.48	1.13937
I6Y231	Probable multifunctional mycocerosic acid synthase membrane-associated Mas	mas Rv2940c	13	16	13	0.921	-0.12	0.00419938	0.945	-0.08	0.974603
I6Y4V6	Phosphoribosylformylglycinamidine cyclo-ligase (EC 6.3.3.1) (AIR synthase) (AIRS) (Phosphoribosyl-aminoimidazole synthetase)	purM Rv0809	6	6	6	1.127	0.17	0.000525357	0.959	-0.06	1.17518
I6Y8I5	Formylglycine-generating enzyme (FGE) (EC 1.8.3.7)	Rv0712	4	6	4	0.898	-0.16	0.0201499	0.609	-0.72	1.47455
I6YA00	Peptide-methionine (R)-S-oxide reductase (EC 1.8.4.12)	msrB Rv2674	5	6	5	1.214	0.28	0.0153667	0.974	-0.04	1.24641
I6YCP0	DUF5593 domain-containing protein	Rv3651	2	2	2	0.94	-0.09	0.00874004	0.864	-0.21	1.08796
O05574	Conserved serine rich protein	Rv0991c	1	1	1	1.398	0.48	0.00212998	0.928	-0.11	1.50647
O05784	Possible alkyldihydroxyacetonephosphate synthase AgpS (Alkyl-DHAP synthase) (Alkylglycerone-phosphate synthase)	agpS Rv3107c	3	5	3	0.958	-0.06	0.0296303	0.898	-0.15	1.06682
O06350	Carboxylesterase/phospholipase LipF (EC 3.1.1.1) (EC 3.1.4.3)	lipF Rv3487c	1	1	1	1.111	0.15	0.029325	1.082	0.11	1.0268
O07434	Copper-sensing transcriptional repressor RicR (Regulated in copper repressor)	ricR Rv0190 RVBD_0190 LH57_01055 P425_00198	2	2	2	1.169	0.23	0.015831	0.816	-0.29	1.4326
O08343	Uncharacterized metal-dependent hydrolase TatD (EC 3.1.-.-)	tatD Rv1008	2	3	2	0.892	-0.17	0.0268117	0.899	-0.15	0.992214
O50431	Probable NADPH dependent 2,4-dienoyl-CoA reductase FadH (2,4-dienoyl coenzyme A reductase) (4-enoyl-CoA reductase)	fadH Rv1175c	7	7	7	0.875	-0.19	0.00472795	0.905	-0.14	0.966851
O50433	Ferredoxin	fdxC Rv1177	3	3	3	1.732	0.79	0.00836161	1.554	0.64	1.11454
O53353	Transcriptional regulator WhiB2 (Probable chaperone WhiB2)	whiB2 Rv3260c	4	4	4	0.871	-0.2	0.0472078	0.873	-0.2	0.997709
O53462	Pyocin immunity protein	Rv2016	1	1	1	0.846	-0.24	0.0174711	0.849	-0.24	0.996466
O53923	AhpC-TSA domain-containing protein	Rv1676	2	2	2	0.847	-0.24	0.00578298	0.84	-0.25	1.00833
O86340	Conserved protein	Rv2061c	1	1	1	1.066	0.09	0.0294226	1.159	0.21	0.919758
P71846	Possible electron transfer protein FdxB	fdxB Rv3554	5	5	5	1.133	0.18	0.0379146	0.873	-0.2	1.29782
P95125	Carboxylic ester hydrolase LipN (EC 3.1.1.-)	lipN Rv2970c	2	2	2	1.147	0.2	0.027974	1.073	0.1	1.06897
P96235	Probable conserved transmembrane protein	Rv3843c	2	2	2	1.377	0.46	0.0273737	0.825	-0.28	1.66909
P96257	Probable glutamine-binding lipoprotein GlnH (GLNBP)	glnH Rv0411c	1	1	1	0.955	-0.07	0.0131527	1.06	0.08	0.900943
P9WFW5	Arginine--tRNA ligase (EC 6.1.1.19) (Arginyl-tRNA synthetase) (ArgRS)	argS Rv1292 MTCY373.12	2	2	2	1.135	0.18	0.0238321	0.943	-0.08	1.20361
P9WFX3	Anthranilate synthase component 1 (AS) (ASI) (EC 4.1.3.27)	trpE Rv1609 MTCY01B2.01 MTV046.07	2	2	2	1.333	0.41	0.000252997	0.837	-0.26	1.59259
P9WG19	Cell division protein FtsX	ftsX Rv3101c MTCY164.12c	2	2	2	0.969	-0.05	0.00878999	1.168	0.22	0.829623
P9WGB7	Cystathionine gamma-synthase (CGS) (EC 2.5.1.48) (O-succinylhomoserine (thiol)-lyase)	metB Rv1079 MTV017.32	2	2	2	1.092	0.13	0.034746	1.031	0.04	1.05917
P9WGS9	Decaprenylphosphoryl-2-keto-beta-D-erythro-pentose reductase (EC 1.1.1.333) (Decaprenyl-phospho-2'-keto-D-arabinose reductase) (Decaprenylphospho-beta-D-erythro-pentofuranosid-2-ulose 2-reductase) (Decaprenylphosphoryl-beta-D-ribofuranose 2'-epimerase subunit DprE2) (Decaprenyl-phosphoribose 2'-epimerase subunit 2) (NAD-dependent decaprenylphosphoryl-D-2-keto-erythropentose reductase)	dprE2 Rv3791 MTCY13D12.25	1	1	1	1.235	0.3	0.00164038	1.046	0.06	1.18069
P9WGY3	Putative 4-hydroxy-4-methyl-2-oxoglutarate aldolase (HMG aldolase) (EC 4.1.3.17) (Oxaloacetate decarboxylase) (OAA decarboxylase) (EC 4.1.1.112) (Regulator of ribonuclease activity homolog) (RraA-like protein)	rraA Rv3853 MTCY01A6.15c	2	2	2	1.075	0.1	0.0231837	1.19	0.25	0.903361
P9WHF7	Putative thiosulfate sulfurtransferase SseA (EC 2.8.1.1)	sseA Rv3283 MTCY71.23	2	2	2	0.898	-0.16	0.0119412	0.87	-0.2	1.03218
P9WHR3	Serine protease Hip1 (EC 3.4.21.-) (Hydrolase important for pathogenesis 1) (Serine hydrolase Hip1)	hip1 caeA Rv2224c MTCY427.05c	5	5	5	0.968	-0.05	0.0493095	1.091	0.13	0.887259
P9WHR5	Carboxylesterase B (EC 3.1.1.-)	caeB Rv2223c MTCY427.04c	2	4	2	1.69	0.76	0.00576117	1.082	0.11	1.56192
P9WIC9	2,3-bisphosphoglycerate-dependent phosphoglycerate mutase (BPG-dependent PGAM) (PGAM) (Phosphoglyceromutase) (dPGM) (EC 5.4.2.11)	gpmA gpm gpm1 pgm Rv0489 MTCY20G9.15	1	1	1	1.567	0.65	0.0221518	1.139	0.19	1.37577
P9WIE1	Putative peroxiredoxin Rv2521 (EC 1.11.1.24) (Bacterioferritin comigratory protein) (Thioredoxin peroxidase) (Thioredoxin-dependent peroxiredoxin Rv2521)	bcp bcp2 Rv2521	2	1	1	0.741	-0.43	0.00460605	0.859	-0.22	0.862631
P9WIT1	Uncharacterized FAD-linked oxidoreductase Rv2280 (EC 1.-.-.-)	Rv2280	4	3	3	1.082	0.11	0.00164211	1.12	0.16	0.966071
P9WIV5	NADH-quinone oxidoreductase subunit E (EC 7.1.1.-) (NADH dehydrogenase I subunit E) (NDH-1 subunit E)	nuoE Rv3149 MTCY03A2.09c	1	1	1	1.14	0.19	0.0487873	1.154	0.21	0.987868
P9WIV9	NADH-quinone oxidoreductase subunit G (EC 7.1.1.-) (NADH dehydrogenase I subunit G) (NDH-1 subunit G)	nuoG Rv3151 MTCY03A2.07c	15	16	15	1.046	0.07	0.0180917	0.923	-0.12	1.13326
P9WJ69	Anti-sigma factor RshA (Regulator of SigH) (Sigma-H anti-sigma factor RshA)	rshA Rv3221A	2	2	2	1.426	0.51	0.0056103	0.857	-0.22	1.66394
P9WJ79	Mycofactocin maturase MftC ([Mycofactocin precursor peptide]-pyrrolidinone derivative synthase) (EC 4.1.99.26) ([Mycofactocin precursor peptide]-tyrosine decarboxylase) (EC 1.3.98.7)	mftC Rv0693	6	4	4	0.763	-0.39	0.0160968	0.796	-0.33	0.958543
P9WJB7	Nucleoid-associated protein EspR (ESX-1 transcriptional regulatory protein EspR)	espR Rv3849	1	1	1	1.172	0.23	0.0315772	0.919	-0.12	1.2753
P9WJC7	ESX-3 secretion-associated protein EspG3	espG3 Rv0289	3	3	3	1.148	0.2	0.000179081	1.053	0.07	1.09022
P9WJE5	ESX-3 secretion system protein EccE3 (ESX conserved component E3) (Type VII secretion system protein EccE3) (T7SS protein EccE3)	eccE3 Rv0292	2	2	2	0.914	-0.13	0.0340217	0.963	-0.05	0.949117
P9WJK1	Quinolinate synthase (EC 2.5.1.72)	nadA Rv1594 MTCY336.10c	9	9	9	0.806	-0.31	0.0022452	0.87	-0.2	0.926437
P9WJM1	UDP-N-acetylglucosamine 1-carboxyvinyltransferase (EC 2.5.1.7) (Enoylpyruvate transferase) (UDP-N-acetylglucosamine enolpyruvyl transferase) (EPT)	murA murZ Rv1315 MTCY149.01 MTCY373.35	5	5	5	0.841	-0.25	0.00438728	0.955	-0.07	0.880628
P9WK09	Metallothionein (MT) (Copper-binding metallothionein) (Cu(I)-binding metallothionein) (Mycobacterial metallothionein)	mymT Rv0186A	4	4	4	3.209	1.68	0.00142665	2.088	1.06	1.53688
P9WK15	Lysine N-acyltransferase MbtK (N-acyltransferase MbtK) (EC 2.3.1.-) (Mycobactin synthase protein K)	mbtK Rv1347c MTCY02B10.11c	1	2	1	0.77	-0.38	0.0498084	0.855	-0.23	0.900585
P9WK91	Lipoyl synthase (EC 2.8.1.8) (Lip-syn) (LS) (Lipoate synthase) (Lipoic acid synthase) (Sulfur insertion protein LipA)	lipA Rv2218 MTCY190.29	3	5	3	1.096	0.13	0.0340418	0.873	-0.2	1.25544
P9WKU7	Uncharacterized protein Rv0493c	Rv0493c MTCY20G9.19c	2	2	2	0.866	-0.21	0.0227714	1.097	0.13	0.789426
P9WL15	Uncharacterized protein Rv2927c	Rv2927c MTCY338.16c	2	2	2	1.101	0.14	0.0074454	1.162	0.22	0.947504
P9WLD9	Uncharacterized protein Rv2297	Rv2297 MTCY339.13c	2	2	2	1.145	0.19	0.0492279	1.031	0.04	1.11057
P9WLH3	Uncharacterized protein Rv2229c	Rv2229c MTCY427.10c	2	2	2	1.707	0.77	0.0109377	0.932	-0.1	1.83155
P9WLN3	Uncharacterized protein Rv2004c	Rv2004c MTCY39.13	5	5	5	1.136	0.18	0.00855431	1.066	0.09	1.06567
P9WLV5	Uncharacterized protein Rv1520	Rv1520 MTCY19G5.08c	1	1	1	0.766	-0.38	0.0496999	0.954	-0.07	0.802935
P9WM67	Long-chain fatty acyl-CoA thioesterase FcoT (EC 3.1.2.-) (Palmitoyl-CoA hydrolase) (EC 3.1.2.2)	fcoT Rv0098 MTCY251.17	2	2	2	1.398	0.48	0.0172991	1.139	0.19	1.22739
P9WMF9	DNA-binding transcriptional activator DevR/DosR	devR dosR Rv3133c	2	1	1	1.477	0.56	0.00916541	1.177	0.24	1.25489
P9WMH1	Iron-dependent repressor IdeR	ideR dtxR Rv2711 MTCY05A6.32	1	1	1	0.564	-0.83	0.00501405	0.672	-0.57	0.839286
P9WMQ9	Probable primosomal protein N' (EC 3.6.4.-) (ATP-dependent helicase PriA)	priA Rv1402 MTCY21B4.19	2	3	2	1.413	0.5	0.0426554	0.845	-0.24	1.67219
P9WNH1	Putative non-heme bromoperoxidase BpoC	bpoC Rv0554	3	3	3	1.22	0.29	0.0444448	0.892	-0.16	1.36771
P9WNW7	Iron-dependent extradiol dioxygenase (EC 1.13.11.25)	hsaC bphC Rv3568c	4	4	4	1.259	0.33	0.0455361	1.254	0.33	1.00399
P9WNW9	Histidinol dehydrogenase (HDH) (EC 1.1.1.23)	hisD Rv1599 MTCY336.05c	2	2	2	0.634	-0.66	0.0315286	0.756	-0.4	0.838624
P9WPD3	Putative citrate synthase 2 (EC 2.3.3.16)	citA Rv0889c MTCY31.17c	2	2	2	1.093	0.13	0.00278766	1.162	0.22	0.94062
P9WPH9	ESX-1 secretion system protein EccA1 (ESX conserved component A1) (Type VII secretion system protein EccA1) (T7SS protein EccA1)	eccA1 Rv3868 MTV027.03	4	3	3	1.157	0.21	0.0330235	0.909	-0.14	1.27283
P9WPI1	ESX-5 secretion system protein EccA5 (ESX conserved component A5) (Type VII secretion system protein EccA5) (T7SS protein EccA5)	eccA5 Rv1798 MTV049.20	3	3	3	0.92	-0.12	0.0142036	1.071	0.1	0.85901
P9WPJ7	Beta-carbonic anhydrase 1 (Beta-CA 1) (EC 4.2.1.1) (Carbonate dehydratase 1) (mtCA 1)	mtcA1 canA Rv1284 MTCY373.03	3	3	3	1.107	0.15	0.0183014	1.201	0.26	0.921732
P9WPK9	Putative glutamate--cysteine ligase 2 (EC 6.3.2.2) (Gamma-glutamylcysteine synthetase 2) (GCS 2) (Gamma-GCS 2)	Rv0433 MTCY22G10.30	5	5	5	1.309	0.39	0.0223544	0.924	-0.11	1.41667
P9WPL9	Putative cytochrome P450 140 (EC 1.14.-.-)	cyp140 Rv1880c MTCY180.38	2	2	2	0.865	-0.21	0.0445765	0.915	-0.13	0.945355
P9WPR5	Carotenoid cleavage oxygenase (CCO) (EC 1.13.11.-) (Carotenoid 13,14/15,15'-oxygenase)	Rv0654	5	5	5	0.905	-0.14	0.0213966	0.824	-0.28	1.0983
P9WQ97	Putative amidase AmiB2 (EC 3.5.1.4)	amiB2 Rv1263 MTCY50.19c	2	1	1	0.922	-0.12	0.0048698	0.883	-0.18	1.04417
P9WQB7	Alkyl hydroperoxide reductase C (MtAhpC) (EC 1.11.1.28) (Peroxiredoxin) (Thioredoxin peroxidase)	ahpC Rv2428	3	3	3	0.908	-0.14	0.0172823	0.789	-0.34	1.15082
Q10782	Possible ketoacyl reductase	Rv1544	2	2	2	1.359	0.44	0.0154503	1.176	0.23	1.15561
