# Supplementary material for: Identification and Quantification of S-Sulfenylation Proteome of Mycobacterium tuberculosis under Oxidative Stress
Source: Microbiol Spectr. 2023 Mar 21;11(2):e03386-22. doi: 10.1128/spectrum.03386-22 (PMC10101118; doi:10.1128/spectrum.03386-22)
Supplement: Supplemental file 5 — Table S4. Download spectrum.03386-22-s0005.xlsx, XLSX file, 0.01 MB [file spectrum.03386-22-s0005.xlsx]

## Sheet: Sheet1
Table S4 Total cysteine modified proteins with significantly changed modified levels under H2O2 pressure filtered by fold change >1.2 and p <0.05. R, stressed group; C, control group.
Protein FDR Confidence: Combined	Accession	Description	Exp. q-value: Combined	Abundance Ratio: (50) / (0)	Abundance Ratio (log2): (50) / (0)	Abundance Ratio P-Value: (50) / (0)																			Modifications
High	P9WPU1	Copper-exporting P-type ATPase OS=Mycobacterium tuberculosis (strain ATCC 25618 / H37Rv) OX=83332 GN=ctpA PE=1 SV=1	0	0.799	-0.32	0.0045467
High	O86361	Probable acetyl-CoA acyltransferase FadA2 (3-ketoacyl-CoA thiolase) (Beta-ketothiolase) OS=Mycobacterium tuberculosis (strain ATCC 25618 / H37Rv) OX=83332 GN=fadA2 PE=1 SV=1	0	0.637	-0.65	0.00622899
High	P9WMM7	Phosphoribosyl-AMP cyclohydrolase OS=Mycobacterium tuberculosis (strain ATCC 25618 / H37Rv) OX=83332 GN=hisI PE=1 SV=1	0	0.802	-0.32	0.0371773
High	O53500	Uncharacterized protein Rv2102 OS=Mycobacterium tuberculosis (strain ATCC 25618 / H37Rv) OX=83332 GN=Rv2102 PE=1 SV=4	0	0.783	-0.35	0.00639835
High	I6Y8I5	Formylglycine-generating enzyme OS=Mycobacterium tuberculosis (strain ATCC 25618 / H37Rv) OX=83332 GN=Rv0712 PE=1 SV=1	0	0.609	-0.72	0.0022349
High	P9WKW3	Uncharacterized protein Rv0441c OS=Mycobacterium tuberculosis (strain ATCC 25618 / H37Rv) OX=83332 GN=Rv0441c PE=1 SV=1	0	0.75	-0.42	0.0218221
High	O06396	Conserved protein OS=Mycobacterium tuberculosis (strain ATCC 25618 / H37Rv) OX=83332 GN=Rv0530 PE=1 SV=1	0	0.743	-0.43	0.0285072
High	P9WG69	Probable acetyl-CoA acetyltransferase OS=Mycobacterium tuberculosis (strain ATCC 25618 / H37Rv) OX=83332 GN=fadA4 PE=1 SV=1	0	0.743	-0.43	9.46364e-05
High	P9WNC1	Endonuclease 8 2 OS=Mycobacterium tuberculosis (strain ATCC 25618 / H37Rv) OX=83332 GN=nei2 PE=3 SV=1	0	0.812	-0.3	0.0276469
High	P9WQ59	Long-chain-fatty-acid--AMP ligase FadD28 OS=Mycobacterium tuberculosis (strain ATCC 25618 / H37Rv) OX=83332 GN=fadD28 PE=1 SV=1	0	0.778	-0.36	0.0263534
High	P9WFC5	UvrABC system protein C OS=Mycobacterium tuberculosis (strain ATCC 25618 / H37Rv) OX=83332 GN=uvrC PE=1 SV=1	0	0.82	-0.29	0.0126164
High	P9WMH1	Iron-dependent repressor IdeR OS=Mycobacterium tuberculosis (strain ATCC 25618 / H37Rv) OX=83332 GN=ideR PE=1 SV=1	0	0.672	-0.57	0.00851054
High	P9WPR5	Carotenoid cleavage oxygenase OS=Mycobacterium tuberculosis (strain ATCC 25618 / H37Rv) OX=83332 GN=Rv0654 PE=1 SV=1	0	0.824	-0.28	0.011145
High	P9WKA7	Putative diacyglycerol O-acyltransferase Rv3480c OS=Mycobacterium tuberculosis (strain ATCC 25618 / H37Rv) OX=83332 GN=Rv3480c PE=1 SV=1	0	0.743	-0.43	0.0252321
High	O07434	Copper-sensing transcriptional repressor RicR OS=Mycobacterium tuberculosis (strain ATCC 25618 / H37Rv) OX=83332 GN=ricR PE=1 SV=1	0	0.816	-0.29	0.0213188
High	P9WLM1	Uncharacterized protein Rv2030c OS=Mycobacterium tuberculosis (strain ATCC 25618 / H37Rv) OX=83332 GN=Rv2030c PE=1 SV=1	0	0.796	-0.33	0.0165986
High	P9WFM1	GTP cyclohydrolase 1 type 2 homolog OS=Mycobacterium tuberculosis (strain ATCC 25618 / H37Rv) OX=83332 GN=Rv2230c PE=1 SV=1	0	0.799	-0.32	0.0109173
High	P71668	Probable lipase LipH OS=Mycobacterium tuberculosis (strain ATCC 25618 / H37Rv) OX=83332 GN=lipI PE=1 SV=1	0	0.719	-0.48	0.0164809
High	P9WJ79	Putative mycofactocin radical SAM maturase MftC OS=Mycobacterium tuberculosis (strain ATCC 25618 / H37Rv) OX=83332 GN=mftC PE=1 SV=1	0	0.796	-0.33	0.00192605
High	O69693	Possible dehydrogenase OS=Mycobacterium tuberculosis (strain ATCC 25618 / H37Rv) OX=83332 GN=Rv3726 PE=1 SV=1	0	0.728	-0.46	0.00164937
High	I6X7F2	Possible exported protein OS=Mycobacterium tuberculosis (strain ATCC 25618 / H37Rv) OX=83332 GN=Rv3483c PE=1 SV=1	0.001	0.783	-0.35	0.0379891
High	O06133	Conserved membrane protein OS=Mycobacterium tuberculosis (strain ATCC 25618 / H37Rv) OX=83332 GN=Rv1616 PE=4 SV=1	0	0.785	-0.35	0.0250958
High	P72050	Possible dTDP-glucose 4,6-dehydratase OS=Mycobacterium tuberculosis (strain ATCC 25618 / H37Rv) OX=83332 GN=Rv3784 PE=1 SV=1	0.002	0.743	-0.43	0.0247497
High	P9WQC1	Probable alcohol dehydrogenase AdhA OS=Mycobacterium tuberculosis (strain ATCC 25618 / H37Rv) OX=83332 GN=adhA PE=1 SV=1	0.001	0.78	-0.36	0.0152778
High	P9WNW9	Histidinol dehydrogenase OS=Mycobacterium tuberculosis (strain ATCC 25618 / H37Rv) OX=83332 GN=hisD PE=1 SV=2	0	0.756	-0.4	0.0380749
High	P96235	Probable conserved transmembrane protein OS=Mycobacterium tuberculosis (strain ATCC 25618 / H37Rv) OX=83332 GN=Rv3843c PE=1 SV=2	0	0.825	-0.28	0.00108116
High	P9WLW3	Uncharacterized protein Rv1509 OS=Mycobacterium tuberculosis (strain ATCC 25618 / H37Rv) OX=83332 GN=Rv1509 PE=4 SV=1	0	0.783	-0.35	0.00417368
High	P9WN77	Glycerol-3-phosphate dehydrogenase [NAD(P)+] OS=Mycobacterium tuberculosis (strain ATCC 25618 / H37Rv) OX=83332 GN=gpsA PE=1 SV=1	0	0.691	-0.53	0.0329668
High	O33341	Putative glutamine amidotransferase Rv2859c OS=Mycobacterium tuberculosis (strain ATCC 25618 / H37Rv) OX=83332 GN=Rv2859c PE=1 SV=1	0.002	0.64	-0.64	0.00437793
High	P9WQB7	Alkyl hydroperoxide reductase C OS=Mycobacterium tuberculosis (strain ATCC 25618 / H37Rv) OX=83332 GN=ahpC PE=1 SV=1	0	0.789	-0.34	0.0130476
High	P9WIY1	Putative 8-oxo-dGTP diphosphatase 2 OS=Mycobacterium tuberculosis (strain ATCC 25618 / H37Rv) OX=83332 GN=mutT2 PE=1 SV=1	0	1.237	0.31	0.0157627
High	P9WK61	Lipoprotein LpqH OS=Mycobacterium tuberculosis (strain ATCC 25618 / H37Rv) OX=83332 GN=lpqH PE=1 SV=1	0	1.224	0.29	0.0164474
High	O53612	Possible transcriptional regulatory protein (Possibly TetR-family) OS=Mycobacterium tuberculosis (strain ATCC 25618 / H37Rv) OX=83332 GN=Rv0067c PE=1 SV=1	0.001	1.409	0.5	0.00812828
High	P71750	Probable gamma-glutamyltranspeptidase GgtB (Gamma-glutamyltransferase) (Glutamyl transpeptidase) OS=Mycobacterium tuberculosis (strain ATCC 25618 / H37Rv) OX=83332 GN=ggtB PE=1 SV=2	0	1.322	0.4	0.0108011
High	P9WIM7	Proline-rich antigen homolog OS=Mycobacterium tuberculosis (strain ATCC 25618 / H37Rv) OX=83332 GN=pra PE=1 SV=1	0	1.204	0.27	0.0320745
High	I6XFA9	Probable acyl-CoA dehydrogenase FadE21 OS=Mycobacterium tuberculosis (strain ATCC 25618 / H37Rv) OX=83332 GN=fadE21 PE=1 SV=1	0	1.392	0.48	0.00323964
High	O05859	Conserved protein OS=Mycobacterium tuberculosis (strain ATCC 25618 / H37Rv) OX=83332 GN=Rv3207c PE=1 SV=1	0	1.21	0.28	0.00640346
High	P9WKI1	Inositol-3-phosphate synthase OS=Mycobacterium tuberculosis (strain ATCC 25618 / H37Rv) OX=83332 GN=ino1 PE=1 SV=1	0	1.324	0.4	0.02927
High	P0DN33	Uncharacterized protein Rv0609B OS=Mycobacterium tuberculosis (strain ATCC 25618 / H37Rv) OX=83332 GN=Rv0609B PE=1 SV=1	0	1.301	0.38	0.022166
High	I6YGW9	Conserved protein OS=Mycobacterium tuberculosis (strain ATCC 25618 / H37Rv) OX=83332 GN=Rv3678c PE=1 SV=1	0	1.24	0.31	0.000153113
High	P9WPA7	Pantothenate kinase OS=Mycobacterium tuberculosis (strain ATCC 25618 / H37Rv) OX=83332 GN=coaA PE=1 SV=1	0	1.539	0.62	0.00071541
High	P9WP35	Cytochrome bc1 complex cytochrome c subunit OS=Mycobacterium tuberculosis (strain ATCC 25618 / H37Rv) OX=83332 GN=qcrC PE=1 SV=1	0	2.378	1.25	0.00122382
High	P9WNW7	Iron-dependent extradiol dioxygenase OS=Mycobacterium tuberculosis (strain ATCC 25618 / H37Rv) OX=83332 GN=hsaC PE=1 SV=1	0	1.254	0.33	0.011457
High	O50433	Probable ferredoxin FdxC OS=Mycobacterium tuberculosis (strain ATCC 25618 / H37Rv) OX=83332 GN=fdxC PE=1 SV=1	0	1.554	0.64	0.0450341
High	O33230	GTPase HflX OS=Mycobacterium tuberculosis (strain ATCC 25618 / H37Rv) OX=83332 GN=hflX PE=1 SV=1	0	1.326	0.41	0.0160376
High	P9WG81	Bifunctional protein FolD OS=Mycobacterium tuberculosis (strain ATCC 25618 / H37Rv) OX=83332 GN=folD PE=1 SV=1	0	1.406	0.49	0.00167233
High	P9WIN5	Phthiocerol/phthiodiolone dimycocerosyl transferase OS=Mycobacterium tuberculosis (strain ATCC 25618 / H37Rv) OX=83332 GN=papA5 PE=1 SV=1	0	1.281	0.36	0.017006
High	L0TDE1	DNA ligase C OS=Mycobacterium tuberculosis (strain ATCC 25618 / H37Rv) OX=83332 GN=ligC PE=1 SV=1	0	1.212	0.28	0.0304518
High	P9WQN3	ATP-dependent zinc metalloprotease FtsH OS=Mycobacterium tuberculosis (strain ATCC 25618 / H37Rv) OX=83332 GN=ftsH PE=1 SV=1	0	1.264	0.34	0.0202214
High	P9WIW7	NADH-quinone oxidoreductase subunit A OS=Mycobacterium tuberculosis (strain ATCC 25618 / H37Rv) OX=83332 GN=nuoA PE=1 SV=1	0.001	1.519	0.6	0.00657556
High	P9WK09	Metallothionein OS=Mycobacterium tuberculosis (strain ATCC 25618 / H37Rv) OX=83332 GN=mymT PE=1 SV=1	0	2.088	1.06	0.00255932
High	P71923	Uncharacterized protein OS=Mycobacterium tuberculosis (strain ATCC 25618 / H37Rv) OX=83332 GN=Rv2425c PE=1 SV=2	0	1.286	0.36	0.00183075
High	P71538	Probable acetyl-/propionyl-coenzyme A carboxylase alpha chain (Alpha subunit) AccA2: biotin carboxylase + biotin carboxyl carrier protein (BCCP) OS=Mycobacterium tuberculosis (strain ATCC 25618 / H37Rv) OX=83332 GN=accA2 PE=1 SV=2	0	1.239	0.31	0.00938373
High	P71738	Conserved protein OS=Mycobacterium tuberculosis (strain ATCC 25618 / H37Rv) OX=83332 GN=Rv2405 PE=1 SV=1	0.001	1.327	0.41	0.0399859
High	O53695	Mycosin-3 OS=Mycobacterium tuberculosis (strain ATCC 25618 / H37Rv) OX=83332 GN=mycP3 PE=1 SV=1	0	1.207	0.27	0.0187637
