# Supplementary material for: Identification and Quantification of S-Sulfenylation Proteome of Mycobacterium tuberculosis under Oxidative Stress
Source: Microbiol Spectr. 2023 Mar 21;11(2):e03386-22. doi: 10.1128/spectrum.03386-22 (PMC10101118; doi:10.1128/spectrum.03386-22)
Supplement: Supplemental file 6 — Table S5. Download spectrum.03386-22-s0006.xlsx, XLSX file, 0.02 MB [file spectrum.03386-22-s0006.xlsx]

## Sheet: Sheet1
Table S5 SOH modified proteins with significantly changed modified levels under H2O2 pressure filtered by fold change >1.2 and p <0.05. R, stressed group; C, control group.（Fold change ratios of some proteins have been normalized by related total cysteine fold change ratios .)
Protein FDR Confidence: Combined	Accession	Description	Exp. q-value: Combined	Abundance Ratio: (50) / (0)	Abundance Ratio (log2): (50) / (0)	Abundance Ratio P-Value: (50) / (0)	SOH Abundance Ratio/Total Cysteine Abundace Ratio	Gene Ontology (cellular component)	Subcellular location [CC]
High	O53871	Putative acyltransferase Rv0859 OS=Mycobacterium tuberculosis (strain ATCC 25618 / H37Rv) OX=83332 GN=fadA PE=1 SV=1	0	1.228	0.3	0.046331		peptidoglycan-based cell wall [GO:0009274]; plasma membrane [GO:0005886]
High	P9WL07	Uncharacterized protein Rv3127 OS=Mycobacterium tuberculosis (strain ATCC 25618 / H37Rv) OX=83332 GN=Rv3127 PE=1 SV=1	0	1.204	0.27	0.00865668		peptidoglycan-based cell wall [GO:0009274]; plasma membrane [GO:0005886]
High	P9WGW9	Ribosomal RNA small subunit methyltransferase G OS=Mycobacterium tuberculosis (strain ATCC 25618 / H37Rv) OX=83332 GN=rsmG PE=1 SV=1	0	1.295	0.37	0.00417511		cytosol [GO:0005829]; plasma membrane [GO:0005886]	SUBCELLULAR LOCATION: Cytoplasm {ECO:0000255|HAMAP-Rule:MF_00074}.
High	P9WLN5	Uncharacterized protein Rv2001 OS=Mycobacterium tuberculosis (strain ATCC 25618 / H37Rv) OX=83332 GN=Rv2001 PE=1 SV=1	0	1.222	0.29	0.0019233
High	P9WNM1	Elongation factor Ts OS=Mycobacterium tuberculosis (strain ATCC 25618 / H37Rv) OX=83332 GN=tsf PE=1 SV=1	0	1.254	0.33	0.0157297		cytosol [GO:0005829]; peptidoglycan-based cell wall [GO:0009274]; plasma membrane [GO:0005886]	SUBCELLULAR LOCATION: Cytoplasm {ECO:0000250}.
High	I6YEH6	Probable enoyl-CoA hydratase EchA16 (Enoyl hydrase) (Unsaturated acyl-CoA hydratase) (Crotonase) OS=Mycobacterium tuberculosis (strain ATCC 25618 / H37Rv) OX=83332 GN=echA16 PE=1 SV=1	0	1.265	0.34	0.0463063
High	P95206	Possible secreted protein OS=Mycobacterium tuberculosis (strain ATCC 25618 / H37Rv) OX=83332 GN=Rv0398c PE=1 SV=1	0.001	1.285	0.36	0.0120815		extracellular region [GO:0005576]
High	P9WLN9	Uncharacterized protein Rv1998c OS=Mycobacterium tuberculosis (strain ATCC 25618 / H37Rv) OX=83332 GN=Rv1998c PE=1 SV=1	0.004	1.238	0.31	0.0148926
High	P9WGB9	Glycolipid sulfotransferase Rv1373 OS=Mycobacterium tuberculosis (strain ATCC 25618 / H37Rv) OX=83332 GN=Rv1373 PE=1 SV=1	0.003	1.397	0.48	0.00657357		cytoplasm [GO:0005737]
High	P9WLH3	Uncharacterized protein Rv2229c OS=Mycobacterium tuberculosis (strain ATCC 25618 / H37Rv) OX=83332 GN=Rv2229c PE=1 SV=1	0	1.707	0.77	0.0109377		peptidoglycan-based cell wall [GO:0009274]; plasma membrane [GO:0005886]
High	P9WGM9	Response regulator MprA OS=Mycobacterium tuberculosis (strain ATCC 25618 / H37Rv) OX=83332 GN=mprA PE=1 SV=1	0	1.25	0.32	0.0099899		cytosol [GO:0005829]; peptidoglycan-based cell wall [GO:0009274]; plasma membrane [GO:0005886]; protein-DNA complex [GO:0032993]	SUBCELLULAR LOCATION: Cytoplasm {ECO:0000305}.
High	L0T905	Anti-sigma-E factor RseA OS=Mycobacterium tuberculosis (strain ATCC 25618 / H37Rv) OX=83332 GN=rseA PE=1 SV=1	0	1.281	0.36	0.00413036		cytoplasm [GO:0005737]	SUBCELLULAR LOCATION: Cytoplasm {ECO:0000305}.
High	P9WJ69	Anti-sigma factor RshA OS=Mycobacterium tuberculosis (strain ATCC 25618 / H37Rv) OX=83332 GN=rshA PE=1 SV=1	0	1.426	0.51	0.0056103
High	O05574	Conserved serine rich protein OS=Mycobacterium tuberculosis (strain ATCC 25618 / H37Rv) OX=83332 GN=Rv0991c PE=1 SV=3	0	1.398	0.48	0.00212998
High	P9WHI3	Recombination protein RecR OS=Mycobacterium tuberculosis (strain ATCC 25618 / H37Rv) OX=83332 GN=recR PE=1 SV=1	0	1.261	0.33	0.0201503
High	P9WFW9	Putative isochorismate synthase MenF OS=Mycobacterium tuberculosis (strain ATCC 25618 / H37Rv) OX=83332 GN=menF PE=1 SV=1	0	1.345	0.43	0.0188893
High	P9WNS1	1-deoxy-D-xylulose 5-phosphate reductoisomerase OS=Mycobacterium tuberculosis (strain ATCC 25618 / H37Rv) OX=83332 GN=dxr PE=1 SV=1	0	1.306	0.39	0.00195626
High	P95198	Conserved protein OS=Mycobacterium tuberculosis (strain ATCC 25618 / H37Rv) OX=83332 GN=Rv0390 PE=1 SV=2	0	1.342	0.42	0.00143501
High	P9WLB5	Universal stress protein Rv2319c OS=Mycobacterium tuberculosis (strain ATCC 25618 / H37Rv) OX=83332 GN=Rv2319c PE=1 SV=1	0.001	1.379	0.46	0.0190462
High	O33359	Possible transmembrane protein OS=Mycobacterium tuberculosis (strain ATCC 25618 / H37Rv) OX=83332 GN=Rv0514 PE=1 SV=1	0	1.206	0.27	0.0173219		integral component of membrane [GO:0016021]
High	I6YA00	Peptide-methionine (R)-S-oxide reductase OS=Mycobacterium tuberculosis (strain ATCC 25618 / H37Rv) OX=83332 GN=msrB PE=1 SV=1	0	1.214	0.28	0.0153667
High	P71599	Uncharacterized protein OS=Mycobacterium tuberculosis (strain ATCC 25618 / H37Rv) OX=83332 GN=Rv0029 PE=1 SV=2	0	1.232	0.3	0.0200205		cytosol [GO:0005829]
High	P9WPK9	Putative glutamate--cysteine ligase 2 OS=Mycobacterium tuberculosis (strain ATCC 25618 / H37Rv) OX=83332 GN=Rv0433 PE=1 SV=1	0	1.309	0.39	0.0223544
High	P71988	Possible penicillin-binding protein OS=Mycobacterium tuberculosis (strain ATCC 25618 / H37Rv) OX=83332 GN=Rv1730c PE=1 SV=1	0	1.301	0.38	0.0261159
High	P71540	Probable enoyl-CoA hydratase EchA7 (Enoyl hydrase) (Unsaturated acyl-CoA hydratase) (Crotonase) OS=Mycobacterium tuberculosis (strain ATCC 25618 / H37Rv) OX=83332 GN=echA7 PE=1 SV=1	0	1.291	0.37	0.00512431		plasma membrane [GO:0005886]
High	P9WMQ9	Probable primosomal protein N' OS=Mycobacterium tuberculosis (strain ATCC 25618 / H37Rv) OX=83332 GN=priA PE=1 SV=1	0	1.413	0.5	0.0426554		plasma membrane [GO:0005886]; primosome complex [GO:1990077]
High	P9WMG3	Uncharacterized HTH-type transcriptional regulator Rv3095 OS=Mycobacterium tuberculosis (strain ATCC 25618 / H37Rv) OX=83332 GN=Rv3095 PE=1 SV=1	0	1.343	0.43	0.0071537
High	P9WLW7	Uncharacterized protein Rv1502 OS=Mycobacterium tuberculosis (strain ATCC 25618 / H37Rv) OX=83332 GN=Rv1502 PE=1 SV=1	0	1.248	0.32	0.0326856
High	I6XHG6	Uncharacterized protein OS=Mycobacterium tuberculosis (strain ATCC 25618 / H37Rv) OX=83332 GN=Rv3527 PE=4 SV=1	0	1.311	0.39	0.00639747
High	P9WGE9	Superoxide dismutase [Cu-Zn] OS=Mycobacterium tuberculosis (strain ATCC 25618 / H37Rv) OX=83332 GN=sodC PE=1 SV=1	0	1.463	0.55	0.0143028		extracellular region [GO:0005576]; peptidoglycan-based cell wall [GO:0009274]; plasma membrane [GO:0005886]	SUBCELLULAR LOCATION: Cell membrane {ECO:0000255|PROSITE-ProRule:PRU00303}; Lipid-anchor {ECO:0000255|PROSITE-ProRule:PRU00303}.
High	P9WHM7	Bifunctional purine biosynthesis protein PurH OS=Mycobacterium tuberculosis (strain ATCC 25618 / H37Rv) OX=83332 GN=purH PE=1 SV=1	0	1.341	0.42	0.00812906		cytosol [GO:0005829]; plasma membrane [GO:0005886]
High	P9WIJ5	Pyrrolidone-carboxylate peptidase OS=Mycobacterium tuberculosis (strain ATCC 25618 / H37Rv) OX=83332 GN=pcp PE=1 SV=1	0.004	1.287	0.36	0.0415741		cytosol [GO:0005829]	SUBCELLULAR LOCATION: Cytoplasm {ECO:0000250}.
High	P72042	Uncharacterized protein Rv3776 OS=Mycobacterium tuberculosis (strain ATCC 25618 / H37Rv) OX=83332 GN=Rv3776 PE=4 SV=1	0	1.597	0.68	0.0277808		plasma membrane [GO:0005886]
High	O53561	Possible enoyl-CoA hydratase EchA19 (Enoyl hydrase) (Unsaturated acyl-CoA hydratase) (Crotonase) OS=Mycobacterium tuberculosis (strain ATCC 25618 / H37Rv) OX=83332 GN=echA19 PE=1 SV=1	0	1.226	0.29	0.000796031
High	P9WFX3	Anthranilate synthase component 1 OS=Mycobacterium tuberculosis (strain ATCC 25618 / H37Rv) OX=83332 GN=trpE PE=1 SV=1	0	1.333	0.41	0.000252997		plasma membrane [GO:0005886]
High	P9WIL7	3-methyl-2-oxobutanoate hydroxymethyltransferase OS=Mycobacterium tuberculosis (strain ATCC 25618 / H37Rv) OX=83332 GN=panB PE=1 SV=1	0	1.242	0.31	0.0462195		cytoplasm [GO:0005737]; plasma membrane [GO:0005886]	SUBCELLULAR LOCATION: Cytoplasm {ECO:0000305}.
High	O07427	Monoacylglycerol lipase OS=Mycobacterium tuberculosis (strain ATCC 25618 / H37Rv) OX=83332 GN=Rv0183 PE=1 SV=2	0	1.301	0.38	0.0103182		extracellular region [GO:0005576]; membrane [GO:0016020]; peptidoglycan-based cell wall [GO:0009274]; plasma membrane [GO:0005886]	SUBCELLULAR LOCATION: Secreted, cell wall {ECO:0000269|PubMed:17784850}. Secreted {ECO:0000305|PubMed:17784850}.
High	P9WIR5	Cadmium-induced protein CadI OS=Mycobacterium tuberculosis (strain ATCC 25618 / H37Rv) OX=83332 GN=cadI PE=1 SV=1	0	1.776	0.83	0.00330474
High	P9WM67	Uncharacterized protein Rv0098 OS=Mycobacterium tuberculosis (strain ATCC 25618 / H37Rv) OX=83332 GN=Rv0098 PE=1 SV=1	0	1.398	0.48	0.0172991		plasma membrane [GO:0005886]
High	P9WGQ9	Uncharacterized oxidoreductase Rv0769 OS=Mycobacterium tuberculosis (strain ATCC 25618 / H37Rv) OX=83332 GN=Rv0769 PE=1 SV=1	0	1.283	0.36	0.00929855		plasma membrane [GO:0005886]
High	P9WFI9	Putative S-adenosyl-L-methionine-dependent methyltransferase Rv0281 OS=Mycobacterium tuberculosis (strain ATCC 25618 / H37Rv) OX=83332 GN=Rv0281 PE=1 SV=1	0	1.26	0.33	0.0034757		plasma membrane [GO:0005886]
High	P9WHI7	DNA repair protein RecN OS=Mycobacterium tuberculosis (strain ATCC 25618 / H37Rv) OX=83332 GN=recN PE=1 SV=1	0	1.585	0.66	0.0179199		peptidoglycan-based cell wall [GO:0009274]
High	P9WJJ5	Probable nicotinate-nucleotide adenylyltransferase OS=Mycobacterium tuberculosis (strain ATCC 25618 / H37Rv) OX=83332 GN=nadD PE=1 SV=1	0	1.523	0.61	0.0283777
High	P71629	CRISPR-associated protein Cas10/Csm1 OS=Mycobacterium tuberculosis (strain ATCC 25618 / H37Rv) OX=83332 GN=cas10 PE=1 SV=1	0	1.269	0.34	0.0121301		extracellular region [GO:0005576]; plasma membrane [GO:0005886]
High	P9WNH1	Putative non-heme bromoperoxidase BpoC OS=Mycobacterium tuberculosis (strain ATCC 25618 / H37Rv) OX=83332 GN=bpoC PE=1 SV=1	0	1.22	0.29	0.0444448
High	P96235	Probable conserved transmembrane protein OS=Mycobacterium tuberculosis (strain ATCC 25618 / H37Rv) OX=83332 GN=Rv3843c PE=1 SV=2	0	1.377	0.46	0.0273737		integral component of membrane [GO:0016021]
High	P9WMF9	DNA-binding transcriptional activator DevR/DosR OS=Mycobacterium tuberculosis (strain ATCC 25618 / H37Rv) OX=83332 GN=devR PE=1 SV=1	0	1.477	0.56	0.00916541		cytosol [GO:0005829]; extracellular space [GO:0005615]; host cell cytoplasmic vesicle [GO:0044161]; host cell endosome lumen [GO:0072493]; peptidoglycan-based cell wall [GO:0009274]; plasma membrane [GO:0005886]	SUBCELLULAR LOCATION: Cytoplasm {ECO:0000305}.; SUBCELLULAR LOCATION: Host cytoplasmic vesicle, host phagosome {ECO:0000269|PubMed:10970762}. Note=(Microbial infection) In human monocytes after in vitro infection (PubMed:10970762). {ECO:0000269|PubMed:10970762}.
High	P9WHP3	Phytoene synthase OS=Mycobacterium tuberculosis (strain ATCC 25618 / H37Rv) OX=83332 GN=crtB PE=1 SV=1	0	1.311	0.39	0.0302677
High	O53432	Conserved protein OS=Mycobacterium tuberculosis (strain ATCC 25618 / H37Rv) OX=83332 GN=Rv1084 PE=1 SV=1	0	1.258	0.33	0.0337743
High	P72062	Conserved protein OS=Mycobacterium tuberculosis (strain ATCC 25618 / H37Rv) OX=83332 GN=Rv3796 PE=1 SV=2	0	1.403	0.49	0.0466084
High	P9WM69	Uncharacterized protein Rv0093c OS=Mycobacterium tuberculosis (strain ATCC 25618 / H37Rv) OX=83332 GN=Rv0093c PE=1 SV=1	0	1.978	0.98	0.00462864		integral component of membrane [GO:0016021]; peptidoglycan-based cell wall [GO:0009274]; plasma membrane [GO:0005886]	SUBCELLULAR LOCATION: Cell membrane {ECO:0000305}; Multi-pass membrane protein {ECO:0000305}.
High	O05886	Ribosome hibernation promotion factor OS=Mycobacterium tuberculosis (strain ATCC 25618 / H37Rv) OX=83332 GN=hpf PE=1 SV=4	0	1.213	0.28	0.0472631		cytosolic small ribosomal subunit [GO:0022627]	SUBCELLULAR LOCATION: Cytoplasm {ECO:0000255|HAMAP-Rule:MF_00839}.
High	P9WIC9	2,3-bisphosphoglycerate-dependent phosphoglycerate mutase OS=Mycobacterium tuberculosis (strain ATCC 25618 / H37Rv) OX=83332 GN=gpmA PE=1 SV=1	0	1.567	0.65	0.0221518		plasma membrane [GO:0005886]; protein-containing complex [GO:0032991]
High	P9WK09	Metallothionein OS=Mycobacterium tuberculosis (strain ATCC 25618 / H37Rv) OX=83332 GN=mymT PE=1 SV=1	0	3.209	1.68	0.00142665
High	P96261	Possible thiamine biosynthesis oxidoreductase ThiO OS=Mycobacterium tuberculosis (strain ATCC 25618 / H37Rv) OX=83332 GN=thiO PE=1 SV=1	0	1.275	0.35	0.0278429		cytoplasm [GO:0005737]
High	P9WHR5	Carboxylesterase B OS=Mycobacterium tuberculosis (strain ATCC 25618 / H37Rv) OX=83332 GN=caeB PE=1 SV=1	0	1.69	0.76	0.00576117		extracellular region [GO:0005576]; peptidoglycan-based cell wall [GO:0009274]	SUBCELLULAR LOCATION: Secreted {ECO:0000305}.
High	O33346	Possible penicillin-binding lipoprotein OS=Mycobacterium tuberculosis (strain ATCC 25618 / H37Rv) OX=83332 GN=Rv2864c PE=4 SV=3	0	1.23	0.3	0.0454093		integral component of plasma membrane [GO:0005887]; peptidoglycan-based cell wall [GO:0009274]
High	P9WH95	50S ribosomal protein L33 2 OS=Mycobacterium tuberculosis (strain ATCC 25618 / H37Rv) OX=83332 GN=rpmG2 PE=1 SV=1	0	1.821	0.87	0.00937552		cytoplasm [GO:0005737]; ribonucleoprotein complex [GO:1990904]; ribosome [GO:0005840]
High	I6Y498	Probable anion transporter ATPase OS=Mycobacterium tuberculosis (strain ATCC 25618 / H37Rv) OX=83332 GN=Rv3680 PE=1 SV=1	0	1.408	0.49	0.00103672
High	P9WH03	Ribonuclease 3 OS=Mycobacterium tuberculosis (strain ATCC 25618 / H37Rv) OX=83332 GN=rnc PE=1 SV=1	0	1.316	0.4	0.0191549		cytoplasm [GO:0005737]	SUBCELLULAR LOCATION: Cytoplasm {ECO:0000250}.
High	P9WJ67	Anti-sigma-L factor RslA OS=Mycobacterium tuberculosis (strain ATCC 25618 / H37Rv) OX=83332 GN=rslA PE=1 SV=1	0	1.208	0.27	0.0406279		integral component of membrane [GO:0016021]; plasma membrane [GO:0005886]	SUBCELLULAR LOCATION: Cell membrane {ECO:0000305}; Single-pass membrane protein {ECO:0000305}.
High	O53580	Long-chain-fatty-acid--AMP ligase FadD32 OS=Mycobacterium tuberculosis (strain ATCC 25618 / H37Rv) OX=83332 GN=fadD32 PE=1 SV=1	0	0.77	-0.38	0.0260276		peptidoglycan-based cell wall [GO:0009274]; plasma membrane [GO:0005886]
High	P9WP65	3',5'-cyclic adenosine monophosphate phosphodiesterase CpdA OS=Mycobacterium tuberculosis (strain ATCC 25618 / H37Rv) OX=83332 GN=cpdA PE=1 SV=1	0.002	0.831	-0.27	0.0151307		cytoplasm [GO:0005737]; envelope [GO:0031975]; extracellular region [GO:0005576]; peptidoglycan-based cell wall [GO:0009274]; plasma membrane [GO:0005886]	SUBCELLULAR LOCATION: Cytoplasm {ECO:0000269|PubMed:19801656, ECO:0000269|PubMed:24970891}. Cell membrane {ECO:0000269|PubMed:19801656, ECO:0000269|PubMed:24970891}. Secreted, cell wall {ECO:0000269|PubMed:19801656, ECO:0000269|PubMed:24970891, ECO:0000269|PubMed:26904001}. Cell envelope {ECO:0000269|PubMed:24970891}. Note=The C-terminal extension (CTE) is necessary for the localization to the ce…
High	O07752	Probable glutamine synthetase GlnA3 (Glutamine synthase) (GS-I) OS=Mycobacterium tuberculosis (strain ATCC 25618 / H37Rv) OX=83332 GN=glnA3 PE=1 SV=1	0	0.777	-0.36	0.0243562
High	O86327	Ribosomal silencing factor RsfS OS=Mycobacterium tuberculosis (strain ATCC 25618 / H37Rv) OX=83332 GN=rsfS PE=1 SV=1	0	0.661	-0.6	0.011075		cytoplasm [GO:0005737]	SUBCELLULAR LOCATION: Cytoplasm {ECO:0000256|HAMAP-Rule:MF_01477}.
High	I6X9R9	Probable aldehyde dehydrogenase NAD dependent AldA (Aldehyde dehydrogenase [NAD+]) OS=Mycobacterium tuberculosis (strain ATCC 25618 / H37Rv) OX=83332 GN=aldA PE=1 SV=1	0	0.828	-0.27	0.00999446
High	P71627	Uncharacterized protein OS=Mycobacterium tuberculosis (strain ATCC 25618 / H37Rv) OX=83332 GN=Rv2825c PE=4 SV=1	0	0.761	-0.39	0.0164102
High	P71635	CRISPR-associated protein Csm6 OS=Mycobacterium tuberculosis (strain ATCC 25618 / H37Rv) OX=83332 GN=csm6 PE=1 SV=5	0	0.812	-0.3	0.0251391
High	P9WKU5	Uncharacterized protein Rv0495c OS=Mycobacterium tuberculosis (strain ATCC 25618 / H37Rv) OX=83332 GN=Rv0495c PE=1 SV=1	0	0.828	-0.27	0.0169836
High	O50434	Aminotransferase OS=Mycobacterium tuberculosis (strain ATCC 25618 / H37Rv) OX=83332 GN=Rv1178 PE=1 SV=1	0	0.665	-0.59	0.0281153		plasma membrane [GO:0005886]
High	I6Y1G3	Uncharacterized protein OS=Mycobacterium tuberculosis (strain ATCC 25618 / H37Rv) OX=83332 GN=Rv2670c PE=1 SV=1	0.002	0.814	-0.3	0.0132811		cytoplasm [GO:0005737]
High	P96815	Uncharacterized protein OS=Mycobacterium tuberculosis (strain ATCC 25618 / H37Rv) OX=83332 GN=Rv0138 PE=1 SV=2	0	0.816	-0.29	0.0159424
High	P9WHL9	N5-carboxyaminoimidazole ribonucleotide synthase OS=Mycobacterium tuberculosis (strain ATCC 25618 / H37Rv) OX=83332 GN=purK PE=1 SV=1	0	0.809	-0.31	0.00285679		cytosol [GO:0005829]; plasma membrane [GO:0005886]
High	P9WLV5	Uncharacterized protein Rv1520 OS=Mycobacterium tuberculosis (strain ATCC 25618 / H37Rv) OX=83332 GN=Rv1520 PE=1 SV=1	0	0.766	-0.38	0.0496999		peptidoglycan-based cell wall [GO:0009274]; plasma membrane [GO:0005886]
High	P71815	Possible two component system response sensor kinase membrane associated PhoR OS=Mycobacterium tuberculosis (strain ATCC 25618 / H37Rv) OX=83332 GN=phoR PE=1 SV=1	0	0.792	-0.34	0.0141881		integral component of membrane [GO:0016021]; plasma membrane [GO:0005886]
High	P9WKY9	Uncharacterized protein Rv3412 OS=Mycobacterium tuberculosis (strain ATCC 25618 / H37Rv) OX=83332 GN=Rv3412 PE=1 SV=1	0	0.794	-0.33	0.0185571
High	P9WQ25	Glycogen operon protein GlgX homolog OS=Mycobacterium tuberculosis (strain ATCC 25618 / H37Rv) OX=83332 GN=glgX PE=1 SV=1	0	0.785	-0.35	0.00327443
High	P9WPL3	Putative cytochrome P450 143 OS=Mycobacterium tuberculosis (strain ATCC 25618 / H37Rv) OX=83332 GN=cyp143 PE=1 SV=1	0	0.819	-0.29	0.0393053
High	I6X5G8	Uncharacterized protein OS=Mycobacterium tuberculosis (strain ATCC 25618 / H37Rv) OX=83332 GN=Rv2828c PE=1 SV=1	0	0.768	-0.38	0.0197196
High	O53156	Possible nitrogen fixation related protein OS=Mycobacterium tuberculosis (strain ATCC 25618 / H37Rv) OX=83332 GN=Rv1465 PE=1 SV=1	0	0.822	-0.28	0.0318955		cytoplasm [GO:0005737]
High	P9WL47	Uncharacterized protein Rv2658c OS=Mycobacterium tuberculosis (strain ATCC 25618 / H37Rv) OX=83332 GN=Rv2658c PE=1 SV=1	0	0.723	-0.47	0.00103619
High	P9WKJ7	Ketol-acid reductoisomerase (NADP(+)) OS=Mycobacterium tuberculosis (strain ATCC 25618 / H37Rv) OX=83332 GN=ilvC PE=1 SV=2	0	0.808	-0.31	0.00461959		cytosol [GO:0005829]; plasma membrane [GO:0005886]
High	P71846	Possible electron transfer protein FdxB OS=Mycobacterium tuberculosis (strain ATCC 25618 / H37Rv) OX=83332 GN=fdxB PE=1 SV=3	0	1.133	0.18	0.0379146	1.29782	cytosol [GO:0005829]; integral component of membrane [GO:0016021]
High	I6Y8I5	Formylglycine-generating enzyme OS=Mycobacterium tuberculosis (strain ATCC 25618 / H37Rv) OX=83332 GN=Rv0712 PE=1 SV=1	0	0.898	-0.16	0.0201499	1.47455
High	P9WKU7	Uncharacterized protein Rv0493c OS=Mycobacterium tuberculosis (strain ATCC 25618 / H37Rv) OX=83332 GN=Rv0493c PE=1 SV=1	0	0.866	-0.21	0.0227714	0.789426
High	O07434	Copper-sensing transcriptional repressor RicR OS=Mycobacterium tuberculosis (strain ATCC 25618 / H37Rv) OX=83332 GN=ricR PE=1 SV=1	0	1.169	0.23	0.015831	1.4326	cytoplasm [GO:0005737]; protein-DNA complex [GO:0032993]	SUBCELLULAR LOCATION: Cytoplasm {ECO:0000305}.
High	P9WPH9	ESX-1 secretion system protein EccA1 OS=Mycobacterium tuberculosis (strain ATCC 25618 / H37Rv) OX=83332 GN=eccA1 PE=1 SV=1	0	1.157	0.21	0.0330235	1.27283	cytoplasm [GO:0005737]; plasma membrane [GO:0005886]	SUBCELLULAR LOCATION: Cytoplasm {ECO:0000305}.
High	P9WK91	Lipoyl synthase OS=Mycobacterium tuberculosis (strain ATCC 25618 / H37Rv) OX=83332 GN=lipA PE=1 SV=1	0	1.096	0.13	0.0340418	1.25544	cytoplasm [GO:0005737]	SUBCELLULAR LOCATION: Cytoplasm {ECO:0000255|HAMAP-Rule:MF_00206}.
High	P9WJB7	Nucleoid-associated protein EspR OS=Mycobacterium tuberculosis (strain ATCC 25618 / H37Rv) OX=83332 GN=espR PE=1 SV=1	0	1.172	0.23	0.0315772	1.2753	cytosol [GO:0005829]; extracellular region [GO:0005576]; nucleoid [GO:0009295]; peptidoglycan-based cell wall [GO:0009274]; plasma membrane [GO:0005886]	SUBCELLULAR LOCATION: Cytoplasm, nucleoid {ECO:0000269|PubMed:22479184}.
